# Supplementary material for: Tris(1,10-phenanthroline)cobalt(II) bis­(trichloro­acetate)
Source: Acta Crystallogr Sect E Struct Rep Online. 2011 Jun 25;67(Pt 7):m973. doi: 10.1107/S160053681102410X (PMC3152094; doi:10.1107/S160053681102410X)
Supplement: Supplementary file 1 [file e-67-0m973-sup1.cif]

##############################################################################
#                                                                            #
# This CIF contains the data in a paper accepted for publication in          #
# Acta Crystallographica Section E. It conforms to the requirements of       #
# Notes for Authors for Acta Crystallographica Section E, and has been       #
# peer reviewed under the auspices of the IUCr Commission on Journals.       #
#                                                                            #
# Full details of the Crystallographic Information File format               #
# are given in the paper "The Crystallographic Information File (CIF):       #
# a New Standard Archive File for Crystallography" by S. R. Hall, F. H.      #
# Allen and I. D. Brown [Acta Cryst. (1991), A47, 655-685].                  #
#                                                                            #
# The current version of the core CIF dictionary is obtainable from          #
# ftp://ftp.iucr.org/pub/cif_core.dic.                                       #
#                                                                            #
# Software is freely available for graphical display of the structure(s)     #
# in this CIF. For information consult the CIF software page                 #
# http://www.iucr.org/resources/cif/software.                                #
#                                                                            #
# This file may be used for bona fide research purposes within the           #
# scientific community so long as proper attribution is given to the journal # 
# article from which it was obtained.                                        #
#                                                                            #
##############################################################################
data_global
_audit_creation_method     SHELXL-97
_journal_date_recd_electronic     2011-05-15
_journal_date_accepted     2011-06-20
_journal_name_full     'Acta Crystallographica, Section E'
_journal_year     2011
_journal_volume     67
_journal_issue      7
_journal_page_first     m973
_journal_page_last     m973
_journal_paper_category     QM
_journal_coeditor_code     LH5253
_publ_contact_author_name     'Li-Min Li'
_publ_contact_author_address
;
Microscale Science Institute
Department of Chemistry and Chemical Engineering,
Weifang University
Weifang 261061
People's Republic of China
;
_publ_contact_author_email     ffjian2008@163.com
_publ_contact_author_fax     '86-0536-8785802'
_publ_contact_author_phone     '86-0536-8785802'
_publ_section_title
;
Tris(1,10-phenanthroline)cobalt(II) bis(trichloroacetate)
;
loop_
    _publ_author_name
    _publ_author_footnote
    _publ_author_address
    'Li-Min Li' ?
;
Microscale Science Institute ,
Department of Chemistry and Chemical Engineering,
Weifang University,
Weifang 261061,
People's Republic of China
;
    'Yu-Feng Li' ?
;
Microscale Science Institute ,
Department of Chemistry and Chemical Engineering,
Weifang University,
Weifang 261061,
People's Republic of China
;
    'Li Liu' ?
;
Microscale Science Institute ,
Department of Chemistry and Chemical Engineering,
Weifang University,
Weifang 261061,
People's Republic of China
;
    'Zeng-Hui Zhang' ?
;
Department of Chemistry and Chemical Engineering,
Weifang University,
Weifang 261061,
People's Republic of China
;
data_I
_audit_creation_method     SHELXL-97
_chemical_name_systematic
;
Tris(1,10-phenanthroline)cobalt(II) bis(trichloroacetate)
;
_chemical_name_common     ?
_chemical_formula_moiety     'C36 H24 Co N6 2+, 2(C2 Cl3 O2 -)'
_chemical_formula_sum     'C40 H24 Cl6 Co N6 O4'
_chemical_formula_iupac     '[Co (C12 H8 N2)3] (C2 Cl3 O2)2'
_chemical_formula_weight     924.28
_chemical_melting_point     ?
_symmetry_cell_setting     monoclinic
_symmetry_space_group_name_H-M     'C 2/c'
_symmetry_space_group_name_Hall     '-C 2yc'
loop_
    _symmetry_equiv_pos_as_xyz
    'x, y, z'
    '-x, y, -z+1/2'
    'x+1/2, y+1/2, z'
    '-x+1/2, y+1/2, -z+1/2'
    '-x, -y, -z'
    'x, -y, z-1/2'
    '-x+1/2, -y+1/2, -z'
    'x+1/2, -y+1/2, z-1/2'
_cell_length_a     18.367(4)
_cell_length_b     10.753(2)
_cell_length_c     19.020(4)
_cell_angle_alpha     90.00
_cell_angle_beta     100.94(3)
_cell_angle_gamma     90.00
_cell_volume     3688.2(13)
_cell_formula_units_Z     4
_cell_measurement_reflns_used     3364
_cell_measurement_theta_min     3.25
_cell_measurement_theta_max     27.48
_cell_measurement_temperature     293(2)
_exptl_crystal_description     block
_exptl_crystal_colour     yellow
_exptl_crystal_size_max     0.26
_exptl_crystal_size_mid     0.20
_exptl_crystal_size_min     0.12
_exptl_crystal_density_diffrn     1.665
_exptl_crystal_density_meas     ?
_exptl_crystal_density_method     'not measured'
_exptl_crystal_F_000     1868
_exptl_absorpt_coefficient_mu     0.954
_exptl_absorpt_correction_type     multi-scan
_exptl_absorpt_process_details     '(SADABS; Sheldrick, 1996)'
_exptl_absorpt_correction_T_min     0.8365
_exptl_absorpt_correction_T_max     0.9233
_exptl_special_details
;
;
_diffrn_ambient_temperature     293(2)
_diffrn_radiation_type     MoK\a
_diffrn_radiation_wavelength     0.71073
_diffrn_radiation_source     'fine-focus sealed tube'
_diffrn_radiation_monochromator     graphite
_diffrn_measurement_device_type     'Bruker SMART CCD'
_diffrn_measurement_method     '\f and \w'
_diffrn_detector_area_resol_mean     9
_diffrn_reflns_number     17083
_diffrn_reflns_av_R_equivalents     0.0921
_diffrn_reflns_av_sigmaI/netI     0.0795
_diffrn_reflns_theta_min     3.25
_diffrn_reflns_theta_max     27.48
_diffrn_reflns_theta_full     27.48
_diffrn_measured_fraction_theta_max     0.997
_diffrn_measured_fraction_theta_full     0.997
_diffrn_reflns_limit_h_min     -23
_diffrn_reflns_limit_h_max     23
_diffrn_reflns_limit_k_min     -13
_diffrn_reflns_limit_k_max     13
_diffrn_reflns_limit_l_min     -22
_diffrn_reflns_limit_l_max     24
_diffrn_standards_number     0
_diffrn_standards_interval_count     ?
_diffrn_standards_interval_time     ?
_diffrn_standards_decay_%     ?
_refine_special_details
;
Refinement of <i>F</i>^2^ against ALL reflections. The weighted <i>R</i>-factor
<i>wR</i> and goodness of fit <i>S</i> are based on <i>F</i>^2^, conventional
<i>R</i>-factors <i>R</i> are based on <i>F</i>, with <i>F</i> set to zero for
negative <i>F</i>^2^. The threshold expression of <i>F</i>^2^ >
\s(<i>F</i>^2^) is used only for calculating <i>R</i>-factors(gt) <i>etc</i>.
and is not relevant to the choice of reflections for refinement.
<i>R</i>-factors based on <i>F</i>^2^ are statistically about twice as large
as those based on <i>F</i>, and <i>R</i>- factors based on ALL data will be
even larger.
;
_reflns_number_total     4215
_reflns_number_gt     3364
_reflns_threshold_expression     I>2\s(I)
_refine_ls_structure_factor_coef     Fsqd
_refine_ls_matrix_type     full
_refine_ls_R_factor_all     0.0565
_refine_ls_R_factor_gt     0.0484
_refine_ls_wR_factor_gt     0.1314
_refine_ls_wR_factor_ref     0.1418
_refine_ls_goodness_of_fit_ref     0.890
_refine_ls_restrained_S_all     0.890
_refine_ls_number_reflns     4215
_refine_ls_number_parameters     258
_refine_ls_number_restraints     0
_refine_ls_hydrogen_treatment     constr
_refine_ls_weighting_scheme     calc
_refine_ls_weighting_details
                 'calc w=1/[\s^2^(Fo^2^)+(0.1000P)^2^] where P=(Fo^2^+2Fc^2^)/3'
_atom_sites_solution_hydrogens     geom
_atom_sites_solution_primary     direct
_atom_sites_solution_secondary     difmap
_refine_ls_shift/su_max     0.000
_refine_ls_shift/su_mean     0.000
_refine_diff_density_max     0.814
_refine_diff_density_min     -0.453
_refine_ls_extinction_method     none
_refine_ls_extinction_coef     ?
loop_
    _atom_type_symbol
    _atom_type_description
    _atom_type_scat_dispersion_real
    _atom_type_scat_dispersion_imag
    _atom_type_scat_source
    'C' 'C' 0.0033 0.0016
                         'International Tables Vol C Tables 4.2.6.8 and 6.1.1.4'
    'H' 'H' 0.0000 0.0000
                         'International Tables Vol C Tables 4.2.6.8 and 6.1.1.4'
    'Cl' 'Cl' 0.1484 0.1585
                         'International Tables Vol C Tables 4.2.6.8 and 6.1.1.4'
    'Co' 'Co' 0.3494 0.9721
                         'International Tables Vol C Tables 4.2.6.8 and 6.1.1.4'
    'N' 'N' 0.0061 0.0033
                         'International Tables Vol C Tables 4.2.6.8 and 6.1.1.4'
    'O' 'O' 0.0106 0.0060
                         'International Tables Vol C Tables 4.2.6.8 and 6.1.1.4'
_computing_data_collection     'SMART (Bruker, 1997)'
_computing_cell_refinement     'SAINT (Bruker, 1997)'
_computing_data_reduction     'SAINT (Bruker, 1997)'
_computing_structure_solution     'SHELXS97 (Sheldrick, 2008)'
_computing_structure_refinement     'SHELXL97 (Sheldrick, 2008)'
_computing_molecular_graphics     'SHELXTL (Sheldrick, 2008)'
_computing_publication_material     'SHELXTL (Sheldrick, 2008)'
loop_
    _atom_site_type_symbol
    _atom_site_label
    _atom_site_fract_x
    _atom_site_fract_y
    _atom_site_fract_z
    _atom_site_U_iso_or_equiv
    _atom_site_adp_type
    _atom_site_calc_flag
    _atom_site_refinement_flags
    _atom_site_occupancy
    _atom_site_symmetry_multiplicity
    _atom_site_disorder_assembly
    _atom_site_disorder_group
    Co Co1 0.0000 0.08051(4) 0.2500 0.01371(15) Uani d S 1 2 . .
    N N1 0.08711(11) 0.05924(18) 0.19106(10) 0.0166(4) Uani d . 1 1 . .
    N N2 -0.04713(11) -0.05011(17) 0.16840(10) 0.0171(4) Uani d . 1 1 . .
    N N3 0.05538(10) 0.23619(17) 0.30672(9) 0.0139(4) Uani d . 1 1 . .
    C C1 0.15367(13) 0.1115(2) 0.20262(13) 0.0219(5) Uani d . 1 1 . .
    H H1A 0.1671 0.1614 0.2429 0.026 Uiso calc R 1 1 . .
    C C2 0.20463(14) 0.0959(2) 0.15766(14) 0.0244(5) Uani d . 1 1 . .
    H H2A 0.2511 0.1330 0.1686 0.029 Uiso calc R 1 1 . .
    C C3 0.18537(14) 0.0252(2) 0.09727(13) 0.0230(5) Uani d . 1 1 . .
    H H3A 0.2174 0.0175 0.0651 0.028 Uiso calc R 1 1 . .
    C C4 0.11654(13) -0.0354(2) 0.08449(12) 0.0199(5) Uani d . 1 1 . .
    C C5 0.06900(12) -0.0155(2) 0.13273(11) 0.0163(4) Uani d . 1 1 . .
    C C6 -0.00237(13) -0.0750(2) 0.12096(12) 0.0158(4) Uani d . 1 1 . .
    C C7 -0.02363(13) -0.1525(2) 0.06160(12) 0.0209(5) Uani d . 1 1 . .
    C C8 0.02684(15) -0.1718(2) 0.01384(13) 0.0264(5) Uani d . 1 1 . .
    H H8A 0.0134 -0.2243 -0.0253 0.032 Uiso calc R 1 1 . .
    C C9 0.09337(15) -0.1153(3) 0.02451(13) 0.0260(5) Uani d . 1 1 . .
    H H9A 0.1248 -0.1286 -0.0077 0.031 Uiso calc R 1 1 . .
    C C10 -0.09434(13) -0.2060(2) 0.05130(13) 0.0234(5) Uani d . 1 1 . .
    H H10A -0.1101 -0.2593 0.0129 0.028 Uiso calc R 1 1 . .
    C C11 -0.13996(13) -0.1790(2) 0.09837(14) 0.0239(5) Uani d . 1 1 . .
    H H11A -0.1876 -0.2120 0.0918 0.029 Uiso calc R 1 1 . .
    C C12 -0.11401(13) -0.1013(2) 0.15618(13) 0.0209(5) Uani d . 1 1 . .
    H H12A -0.1453 -0.0843 0.1881 0.025 Uiso calc R 1 1 . .
    C C13 0.11155(12) 0.2351(2) 0.36144(12) 0.0179(5) Uani d . 1 1 . .
    H H13A 0.1308 0.1586 0.3786 0.022 Uiso calc R 1 1 . .
    C C14 0.14369(13) 0.3426(2) 0.39495(12) 0.0208(5) Uani d . 1 1 . .
    H H14A 0.1832 0.3371 0.4335 0.025 Uiso calc R 1 1 . .
    C C15 0.11645(13) 0.4560(2) 0.37044(12) 0.0217(5) Uani d . 1 1 . .
    H H15A 0.1360 0.5285 0.3931 0.026 Uiso calc R 1 1 . .
    C C16 0.05858(12) 0.4615(2) 0.31049(12) 0.0173(5) Uani d . 1 1 . .
    C C17 0.02949(12) 0.3489(2) 0.28041(11) 0.0149(4) Uani d . 1 1 . .
    C C18 0.02748(14) 0.5754(2) 0.27896(14) 0.0225(5) Uani d . 1 1 . .
    H H18A 0.0457 0.6508 0.2989 0.027 Uiso calc R 1 1 . .
    Cl Cl1 0.18800(5) 0.41813(7) 0.18548(4) 0.0414(2) Uani d . 1 1 . .
    Cl Cl2 0.06670(4) 0.51120(9) 0.07856(5) 0.0454(2) Uani d . 1 1 . .
    Cl Cl3 0.17181(4) 0.67933(6) 0.15928(4) 0.0368(2) Uani d . 1 1 . .
    O O1 0.25779(11) 0.59450(19) 0.05738(11) 0.0341(5) Uani d . 1 1 . .
    O O2 0.19590(11) 0.41976(17) 0.02240(10) 0.0292(4) Uani d . 1 1 . .
    C C20 0.16126(14) 0.5325(2) 0.11741(13) 0.0245(5) Uani d . 1 1 . .
    C C19 0.21116(12) 0.5134(2) 0.05881(12) 0.0215(5) Uani d . 1 1 . .
loop_
    _atom_site_aniso_label
    _atom_site_aniso_U_11
    _atom_site_aniso_U_22
    _atom_site_aniso_U_33
    _atom_site_aniso_U_12
    _atom_site_aniso_U_13
    _atom_site_aniso_U_23
    Co1 0.0146(2) 0.0140(2) 0.0126(2) 0.000 0.00274(17) 0.000
    N1 0.0169(9) 0.0178(9) 0.0155(9) -0.0009(7) 0.0041(8) -0.0021(7)
    N2 0.0195(9) 0.0134(9) 0.0174(9) 0.0003(7) 0.0010(8) -0.0002(7)
    N3 0.0144(8) 0.0157(9) 0.0111(8) -0.0005(7) 0.0013(7) -0.0017(6)
    C1 0.0217(12) 0.0256(12) 0.0189(12) -0.0045(10) 0.0054(10) -0.0047(9)
    C2 0.0184(11) 0.0283(13) 0.0276(13) -0.0051(10) 0.0071(10) -0.0035(10)
    C3 0.0237(12) 0.0279(13) 0.0198(12) 0.0033(10) 0.0101(10) 0.0014(9)
    C4 0.0246(12) 0.0207(11) 0.0153(11) 0.0041(9) 0.0060(9) 0.0025(8)
    C5 0.0186(10) 0.0160(10) 0.0140(10) 0.0028(9) 0.0025(9) 0.0009(8)
    C6 0.0180(10) 0.0154(10) 0.0132(10) 0.0015(8) 0.0009(9) 0.0018(8)
    C7 0.0260(12) 0.0181(11) 0.0164(11) 0.0019(9) -0.0018(10) -0.0018(8)
    C8 0.0363(14) 0.0254(13) 0.0174(12) 0.0043(11) 0.0047(11) -0.0051(9)
    C9 0.0323(13) 0.0300(13) 0.0179(12) 0.0043(11) 0.0104(11) -0.0027(10)
    C10 0.0255(11) 0.0203(11) 0.0204(12) -0.0014(10) -0.0059(10) -0.0024(9)
    C11 0.0206(11) 0.0164(12) 0.0318(14) -0.0016(9) -0.0022(10) 0.0017(9)
    C12 0.0176(11) 0.0179(11) 0.0264(13) -0.0005(9) 0.0023(10) 0.0006(9)
    C13 0.0184(10) 0.0208(11) 0.0138(11) 0.0038(9) 0.0009(9) -0.0003(8)
    C14 0.0160(10) 0.0305(13) 0.0135(10) -0.0014(9) -0.0033(9) -0.0025(9)
    C15 0.0248(12) 0.0210(12) 0.0191(11) -0.0033(10) 0.0041(10) -0.0047(9)
    C16 0.0149(10) 0.0187(11) 0.0184(11) -0.0006(9) 0.0037(9) -0.0009(8)
    C17 0.0147(10) 0.0169(11) 0.0140(10) 0.0009(8) 0.0053(9) -0.0002(8)
    C18 0.0270(12) 0.0141(11) 0.0247(12) -0.0015(9) 0.0007(10) -0.0019(9)
    Cl1 0.0599(5) 0.0325(4) 0.0382(4) 0.0076(3) 0.0255(4) 0.0144(3)
    Cl2 0.0190(3) 0.0604(5) 0.0581(5) -0.0049(3) 0.0110(3) -0.0155(4)
    Cl3 0.0469(4) 0.0273(4) 0.0337(4) 0.0072(3) 0.0007(3) -0.0071(3)
    O1 0.0268(10) 0.0393(12) 0.0367(11) -0.0156(8) 0.0074(9) -0.0009(8)
    O2 0.0271(10) 0.0328(10) 0.0277(10) -0.0036(8) 0.0049(8) -0.0083(7)
    C20 0.0221(11) 0.0250(13) 0.0258(13) -0.0022(10) 0.0033(10) -0.0008(9)
    C19 0.0148(10) 0.0309(13) 0.0176(11) -0.0020(9) 0.0001(9) 0.0034(9)
_geom_special_details
;
All e.s.d.'s (except the e.s.d. in the dihedral angle between two l.s. planes)
are estimated using the full covariance matrix. The cell e.s.d.'s are taken
into account individually in the estimation of e.s.d.'s in distances, angles
and torsion angles; correlations between e.s.d.'s in cell parameters are only
used when they are defined by crystal symmetry. An approximate (isotropic)
treatment of cell e.s.d.'s is used for estimating e.s.d.'s involving l.s.
planes.
;
loop_
    _geom_bond_atom_site_label_1
    _geom_bond_atom_site_label_2
    _geom_bond_site_symmetry_2
    _geom_bond_distance
    _geom_bond_publ_flag
    Co1 N1 2 2.1330(19) ?
    Co1 N1 . 2.1330(19) ?
    Co1 N3 . 2.1411(18) ?
    Co1 N3 2 2.1411(18) ?
    Co1 N2 . 2.1497(19) ?
    Co1 N2 2 2.1497(19) ?
    N1 C1 . 1.325(3) ?
    N1 C5 . 1.359(3) ?
    N2 C12 . 1.326(3) ?
    N2 C6 . 1.358(3) ?
    N3 C13 . 1.319(3) ?
    N3 C17 . 1.362(3) ?
    C1 C2 . 1.393(3) ?
    C1 H1A . 0.9300 ?
    C2 C3 . 1.366(4) ?
    C2 H2A . 0.9300 ?
    C3 C4 . 1.402(3) ?
    C3 H3A . 0.9300 ?
    C4 C5 . 1.398(3) ?
    C4 C9 . 1.428(3) ?
    C5 C6 . 1.438(3) ?
    C6 C7 . 1.398(3) ?
    C7 C10 . 1.400(3) ?
    C7 C8 . 1.431(3) ?
    C8 C9 . 1.345(4) ?
    C8 H8A . 0.9300 ?
    C9 H9A . 0.9300 ?
    C10 C11 . 1.368(4) ?
    C10 H10A . 0.9300 ?
    C11 C12 . 1.391(3) ?
    C11 H11A . 0.9300 ?
    C12 H12A . 0.9300 ?
    C13 C14 . 1.396(3) ?
    C13 H13A . 0.9300 ?
    C14 C15 . 1.366(3) ?
    C14 H14A . 0.9300 ?
    C15 C16 . 1.405(3) ?
    C15 H15A . 0.9300 ?
    C16 C17 . 1.401(3) ?
    C16 C18 . 1.434(3) ?
    C17 C17 2 1.427(4) ?
    C18 C18 2 1.345(5) ?
    C18 H18A . 0.9300 ?
    Cl1 C20 . 1.786(3) ?
    Cl2 C20 . 1.769(3) ?
    Cl3 C20 . 1.762(3) ?
    O1 C19 . 1.226(3) ?
    O2 C19 . 1.224(3) ?
    C20 C19 . 1.585(3) ?
loop_
    _geom_angle_atom_site_label_1
    _geom_angle_atom_site_label_2
    _geom_angle_atom_site_label_3
    _geom_angle_site_symmetry_1
    _geom_angle_site_symmetry_3
    _geom_angle
    _geom_angle_publ_flag
    N1 Co1 N1 2 . 167.69(10) ?
    N1 Co1 N3 2 . 98.69(7) ?
    N1 Co1 N3 . . 90.95(7) ?
    N1 Co1 N3 2 2 90.95(7) ?
    N1 Co1 N3 . 2 98.69(7) ?
    N3 Co1 N3 . 2 77.14(10) ?
    N1 Co1 N2 2 . 94.01(8) ?
    N1 Co1 N2 . . 77.87(7) ?
    N3 Co1 N2 . . 164.22(7) ?
    N3 Co1 N2 2 . 93.40(7) ?
    N1 Co1 N2 2 2 77.87(7) ?
    N1 Co1 N2 . 2 94.01(8) ?
    N3 Co1 N2 . 2 93.40(7) ?
    N3 Co1 N2 2 2 164.22(7) ?
    N2 Co1 N2 . 2 98.40(10) ?
    C1 N1 C5 . . 117.5(2) ?
    C1 N1 Co1 . . 128.87(16) ?
    C5 N1 Co1 . . 113.61(15) ?
    C12 N2 C6 . . 117.3(2) ?
    C12 N2 Co1 . . 129.10(17) ?
    C6 N2 Co1 . . 113.39(15) ?
    C13 N3 C17 . . 117.65(19) ?
    C13 N3 Co1 . . 128.03(16) ?
    C17 N3 Co1 . . 114.28(14) ?
    N1 C1 C2 . . 123.6(2) ?
    N1 C1 H1A . . 118.2 ?
    C2 C1 H1A . . 118.2 ?
    C3 C2 C1 . . 119.1(2) ?
    C3 C2 H2A . . 120.4 ?
    C1 C2 H2A . . 120.4 ?
    C2 C3 C4 . . 119.0(2) ?
    C2 C3 H3A . . 120.5 ?
    C4 C3 H3A . . 120.5 ?
    C5 C4 C3 . . 118.0(2) ?
    C5 C4 C9 . . 119.2(2) ?
    C3 C4 C9 . . 122.7(2) ?
    N1 C5 C4 . . 122.6(2) ?
    N1 C5 C6 . . 117.7(2) ?
    C4 C5 C6 . . 119.6(2) ?
    N2 C6 C7 . . 122.9(2) ?
    N2 C6 C5 . . 117.3(2) ?
    C7 C6 C5 . . 119.9(2) ?
    C6 C7 C10 . . 117.9(2) ?
    C6 C7 C8 . . 118.9(2) ?
    C10 C7 C8 . . 123.2(2) ?
    C9 C8 C7 . . 121.2(2) ?
    C9 C8 H8A . . 119.4 ?
    C7 C8 H8A . . 119.4 ?
    C8 C9 C4 . . 121.1(2) ?
    C8 C9 H9A . . 119.4 ?
    C4 C9 H9A . . 119.4 ?
    C11 C10 C7 . . 119.2(2) ?
    C11 C10 H10A . . 120.4 ?
    C7 C10 H10A . . 120.4 ?
    C10 C11 C12 . . 119.0(2) ?
    C10 C11 H11A . . 120.5 ?
    C12 C11 H11A . . 120.5 ?
    N2 C12 C11 . . 123.7(2) ?
    N2 C12 H12A . . 118.1 ?
    C11 C12 H12A . . 118.1 ?
    N3 C13 C14 . . 123.5(2) ?
    N3 C13 H13A . . 118.2 ?
    C14 C13 H13A . . 118.2 ?
    C15 C14 C13 . . 119.2(2) ?
    C15 C14 H14A . . 120.4 ?
    C13 C14 H14A . . 120.4 ?
    C14 C15 C16 . . 119.1(2) ?
    C14 C15 H15A . . 120.4 ?
    C16 C15 H15A . . 120.4 ?
    C17 C16 C15 . . 117.8(2) ?
    C17 C16 C18 . . 118.5(2) ?
    C15 C16 C18 . . 123.8(2) ?
    N3 C17 C16 . . 122.7(2) ?
    N3 C17 C17 . 2 117.15(12) ?
    C16 C17 C17 . 2 120.20(13) ?
    C18 C18 C16 2 . 121.32(14) ?
    C18 C18 H18A 2 . 119.3 ?
    C16 C18 H18A . . 119.3 ?
    C19 C20 Cl3 . . 113.91(17) ?
    C19 C20 Cl2 . . 110.03(16) ?
    Cl3 C20 Cl2 . . 108.66(14) ?
    C19 C20 Cl1 . . 107.71(17) ?
    Cl3 C20 Cl1 . . 107.33(13) ?
    Cl2 C20 Cl1 . . 109.08(14) ?
    O2 C19 O1 . . 131.2(2) ?
    O2 C19 C20 . . 113.8(2) ?
    O1 C19 C20 . . 115.0(2) ?
loop_
    _geom_hbond_atom_site_label_D
    _geom_hbond_atom_site_label_H
    _geom_hbond_atom_site_label_A
    _geom_hbond_site_symmetry_A
    _geom_hbond_distance_DH
    _geom_hbond_distance_HA
    _geom_hbond_distance_DA
    _geom_hbond_angle_DHA
    _geom_hbond_publ_flag
    C9 H9A O1 7_555 0.93 2.54 3.401(3) 154 yes
    C10 H10A O2 5_555 0.93 2.35 3.120(3) 140 yes
    C13 H13A O1 4_545 0.93 2.28 3.004(3) 134 yes
    C14 H14A O1 6_566 0.93 2.60 3.455(3) 154 yes
    C15 H15A O2 6_566 0.93 2.56 3.266(3) 133 yes
