# Supplementary material for: Tris(1,10-phenanthroline)cobalt(II) bis­(trichloro­acetate)
Source: Acta Crystallogr Sect E Struct Rep Online. 2011 Jun 25;67(Pt 7):m973. doi: 10.1107/S160053681102410X (PMC3152094; doi:10.1107/S160053681102410X)
Supplement: Supplementary file 2 [file e-67-0m973-Isup2.hkl]

# 
# h,k,l, Fc-squared, Fo-squared, sigma(Fo-squared) and status flag 
# 
data_I
_shelx_title ' 1 in Cc                     New: C2/c' 
_shelx_refln_list_code          4 
_shelx_F_calc_maximum      673.97 
_exptl_crystal_F_000      1867.70 
_reflns_d_resolution_high  0.7701 
 
loop_ 
 _symmetry_equiv_pos_as_xyz 
 'x, y, z' 
 '-x, y, -z+1/2' 
 'x+1/2, y+1/2, z' 
 '-x+1/2, y+1/2, -z+1/2' 
 '-x, -y, -z' 
 'x, -y, z-1/2' 
 '-x+1/2, -y+1/2, -z' 
 'x+1/2, -y+1/2, z-1/2' 
 
_cell_length_a    18.3670 
_cell_length_b    10.7530 
_cell_length_c    19.0200 
_cell_angle_alpha  90.000 
_cell_angle_beta  100.940 
_cell_angle_gamma  90.000 
 
_shelx_F_squared_multiplier     1.000 
 
loop_ 
 _refln_index_h 
 _refln_index_k 
 _refln_index_l 
 _refln_F_squared_calc 
 _refln_F_squared_meas 
 _refln_F_squared_sigma 
 _refln_observed_status 
   4   0   0     1872.03     1755.47    110.60 o 
   6   0   0    23296.43    23867.13   1348.13 o 
   8   0   0    15362.43    14503.01    822.41 o 
  10   0   0     5494.86     5016.46    661.00 o 
  12   0   0     5036.86     4449.58    351.35 o 
  14   0   0      447.24      348.88    171.99 o 
  16   0   0    11963.03    12096.65    663.89 o 
  18   0   0     2057.01     1975.15    443.81 o 
  20   0   0      993.97      886.60     76.42 o 
  22   0   0      703.96      715.43    119.38 o 
   3   1   0    45894.99    51080.90   2393.34 o 
   5   1   0     5111.55     4703.13    181.27 o 
   7   1   0    24813.13    25518.12    925.69 o 
   9   1   0    47598.06    51057.30   2279.39 o 
  11   1   0     1934.58     1867.44     85.58 o 
  13   1   0     4340.52     4210.52    172.57 o 
  15   1   0      210.45      208.26     31.07 o 
  17   1   0      128.43      120.86     85.08 o 
  19   1   0     1443.46     1548.58    102.60 o 
  21   1   0     5921.46     6166.68    293.39 o 
  23   1   0     3169.59     2928.29    277.11 o 
   0   2   0   166236.06   158322.92  14415.93 o 
   2   2   0     2326.07     2176.07     92.66 o 
   4   2   0     7541.73     7652.66    503.69 o 
   6   2   0     4368.91     4801.97    284.60 o 
   8   2   0    10129.16    11577.22    436.68 o 
  10   2   0     3683.37     4103.70    165.40 o 
  12   2   0      398.56      438.06    136.00 o 
  14   2   0     9239.28     8827.71    386.09 o 
  16   2   0    10034.37     9868.76    559.88 o 
  18   2   0      906.85      851.66     71.19 o 
  20   2   0      106.62      116.37     66.01 o 
  22   2   0      877.03      772.76     74.92 o 
   1   3   0    13885.18    14202.46   1309.86 o 
   3   3   0     5050.40     4726.99    157.74 o 
   5   3   0     8926.36     9498.72    595.80 o 
   7   3   0     5006.19     4627.10    151.33 o 
   9   3   0     1588.47     1912.98    198.06 o 
  11   3   0     3189.72     3108.98    248.74 o 
  13   3   0      749.08      743.27     72.46 o 
  15   3   0     3123.96     3334.21    201.51 o 
  17   3   0      284.43      236.60     57.00 o 
  19   3   0      566.62      725.18    119.33 o 
  21   3   0      730.98      704.57     67.61 o 
   0   4   0     1490.80     1433.56    236.75 o 
   2   4   0     6982.36     6516.98    358.39 o 
   4   4   0     9057.85     9879.59    412.35 o 
   6   4   0    36021.54    43338.93   3116.10 o 
   8   4   0    19324.57    20067.83    917.49 o 
  10   4   0     3055.29     2634.73    103.15 o 
  12   4   0     1378.43     1348.99    105.08 o 
  14   4   0     1942.45     1995.44    159.47 o 
  16   4   0     2161.37     1972.85    145.90 o 
  18   4   0     3330.83     2944.81    242.01 o 
  20   4   0      984.65      772.87    172.32 o 
  22   4   0     1133.31     1153.72    108.54 o 
   1   5   0    11073.85    10100.97    415.11 o 
   3   5   0     1364.31     1056.79     88.33 o 
   5   5   0      282.73      179.18     53.88 o 
   7   5   0     1915.81     2405.12    233.23 o 
   9   5   0      627.06      726.00    105.16 o 
  11   5   0      759.35      909.87    154.79 o 
  13   5   0    16523.42    15433.08    850.14 o 
  15   5   0     1016.36     1065.62     76.44 o 
  17   5   0     3718.18     4197.52    247.13 o 
  19   5   0     4518.14     5516.22    396.03 o 
  21   5   0      206.02       89.73    121.93 o 
   0   6   0     5513.32     4990.15    355.55 o 
   2   6   0       41.98       58.21     61.64 o 
   4   6   0    12743.23    12001.19    477.19 o 
   6   6   0     1104.66     1056.26    143.48 o 
   8   6   0     7397.07     7622.93    341.01 o 
  10   6   0    22410.30    22872.61    965.44 o 
  12   6   0      151.23      159.56     42.05 o 
  14   6   0       47.13       72.46     42.71 o 
  16   6   0     3673.41     3574.18    179.10 o 
  18   6   0      867.84     1079.50    157.52 o 
  20   6   0     7700.21     5884.10   1365.33 o 
   1   7   0    12774.22    12111.61    445.14 o 
   3   7   0    13035.08    11864.93    530.47 o 
   5   7   0     1204.37     1195.32    109.63 o 
   7   7   0      625.64      460.85     78.59 o 
   9   7   0     3355.32     3316.23    161.51 o 
  11   7   0        8.54       28.37     28.76 o 
  13   7   0    10658.42    10166.20    436.62 o 
  15   7   0     1414.16     1294.93    185.22 o 
  17   7   0     1417.84     1511.78    102.20 o 
  19   7   0     4189.00     4776.73   1193.84 o 
   0   8   0    11437.81    12162.71   1106.89 o 
   2   8   0        0.82       51.67     35.09 o 
   4   8   0     1162.23     1471.61    200.96 o 
   6   8   0    16341.23    15345.03   1083.61 o 
   8   8   0      375.89      447.51     73.50 o 
  10   8   0     3097.80     3074.55    161.78 o 
  12   8   0     1342.41     1295.60    183.54 o 
  14   8   0      588.74      608.45    118.95 o 
  16   8   0       74.43      109.95     38.97 o 
  18   8   0        2.71       -9.02     51.15 o 
   1   9   0      250.35      146.59    102.33 o 
   3   9   0     7830.01     7785.93    534.57 o 
   5   9   0       28.97       50.77     46.51 o 
   7   9   0      214.52       98.84     63.83 o 
   9   9   0      339.89      411.47     73.66 o 
  11   9   0      130.59      168.10     71.21 o 
  13   9   0      518.86      483.84     56.74 o 
  15   9   0     1060.19     1268.55    159.40 o 
  17   9   0       93.74       71.32     84.20 o 
   0  10   0      743.21     1421.34    259.46 o 
   2  10   0     3097.75     2869.91    309.80 o 
   4  10   0       72.13      100.33     43.55 o 
   6  10   0       45.79      147.76     59.24 o 
   8  10   0      271.59      517.92    145.90 o 
  10  10   0     1936.82     1946.30    208.44 o 
  12  10   0     2218.11     1822.35    151.59 o 
  14  10   0      632.23      653.29     83.84 o 
  16  10   0      717.88      883.68    242.85 o 
   1  11   0       42.50      120.90     50.63 o 
   3  11   0     4132.36     3996.73    384.73 o 
   5  11   0       19.08       32.00     35.44 o 
   7  11   0     3566.54     3622.14    214.35 o 
   9  11   0     4725.90     4958.41    454.86 o 
  11  11   0      371.51      670.23    217.11 o 
  13  11   0     1771.35     1904.79    346.56 o 
   0  12   0     9265.14     9068.02   1186.56 o 
   2  12   0      129.07      192.15     78.74 o 
   4  12   0     4203.24     4359.04    334.24 o 
   6  12   0     6682.12     6927.45    689.28 o 
   8  12   0       25.15      134.67     65.52 o 
  10  12   0     1118.63     1153.32    180.14 o 
   1  13   0      357.05      479.47     92.87 o 
   3  13   0     2702.95     2713.23    200.12 o 
   5  13   0      331.26      268.71     69.18 o 
   7  13   0     1056.29     1086.67    220.19 o 
 -23   1   1      317.82      248.74    103.92 o 
 -21   1   1     1111.13     1059.56    119.19 o 
 -19   1   1     2310.58     2276.25    133.82 o 
 -17   1   1      129.40      151.84     31.54 o 
 -15   1   1     1133.84      964.62     62.29 o 
 -13   1   1      596.63      620.31     61.96 o 
 -11   1   1     2291.73     2274.79    104.96 o 
  -9   1   1     8721.28     7815.15    303.03 o 
  -7   1   1     1234.20     1325.27     65.80 o 
  -5   1   1     1881.45     1916.39     61.18 o 
  -3   1   1     4529.97     4096.36    139.08 o 
   3   1   1      150.02      219.82     26.98 o 
   5   1   1      446.96      401.98     53.55 o 
   7   1   1      430.47      339.83     38.92 o 
   9   1   1        5.24       14.48      7.58 o 
  11   1   1     2221.57     1924.52    147.31 o 
  13   1   1      215.87      215.12     38.91 o 
  15   1   1     5263.54     5056.53    235.00 o 
  17   1   1      363.99      396.39     55.55 o 
  19   1   1        7.11        4.51     17.81 o 
  21   1   1      736.47      600.39    113.17 o 
  23   1   1        3.43       -0.10     14.25 o 
 -22   2   1      283.32      385.85     92.10 o 
 -20   2   1        3.33       33.01     27.49 o 
 -18   2   1     2789.91     3108.55    382.06 o 
 -16   2   1       71.26       93.67     64.64 o 
 -14   2   1     1446.98     1489.80    100.07 o 
 -12   2   1    23102.03    23030.98    992.75 o 
 -10   2   1      465.77      452.93     67.86 o 
  -8   2   1     1183.19     1910.39    201.59 o 
  -6   2   1    12017.11    12793.09    904.95 o 
  -4   2   1     6112.90     6048.53    309.29 o 
  -2   2   1    11278.38    13194.37   1633.61 o 
   0   2   1     1150.21     1006.84     52.39 o 
   2   2   1     6278.10     5379.45    361.50 o 
   4   2   1     5013.87     5144.99    221.65 o 
   6   2   1      290.10      311.03     28.00 o 
   8   2   1    13160.68    12020.13    464.72 o 
  10   2   1       19.42       65.30     24.89 o 
  12   2   1     7021.72     7842.38    395.45 o 
  14   2   1     3882.18     3513.94    158.90 o 
  16   2   1       14.41       64.32     42.88 o 
  18   2   1     1095.63     1226.26    177.76 o 
  20   2   1     1777.80     2286.96    288.63 o 
  22   2   1       11.40       10.47     29.07 o 
 -23   3   1      489.90      367.22     69.69 o 
 -21   3   1     2231.34     2758.03    200.74 o 
 -19   3   1       54.17       82.03     47.06 o 
 -17   3   1       14.77       49.82     32.40 o 
 -15   3   1     5077.56     5494.30    280.84 o 
 -13   3   1     3065.62     3555.09    382.37 o 
 -11   3   1     4688.65     4958.94    184.35 o 
  -9   3   1    10201.94     9995.78    515.57 o 
  -7   3   1    14312.21    16031.12    693.17 o 
  -5   3   1    48300.04    52220.13   2218.25 o 
  -3   3   1     6398.40     7488.07    436.92 o 
  -1   3   1      156.93       84.61     31.65 o 
   1   3   1     7637.59     8172.61    664.53 o 
   3   3   1    26817.73    27105.82    933.31 o 
   5   3   1    18213.28    19627.61   1809.61 o 
   7   3   1    23842.20    25400.94   1044.31 o 
   9   3   1       92.10      222.41     70.31 o 
  11   3   1    37239.58    38058.07   1811.74 o 
  13   3   1     1980.18     2107.88    119.38 o 
  15   3   1     1305.49     1398.45    180.82 o 
  17   3   1      299.90      527.32    112.82 o 
  19   3   1       93.44       99.73     32.45 o 
  21   3   1     2047.04     1872.37    186.92 o 
 -22   4   1      439.97      594.25     98.03 o 
 -20   4   1      191.40      152.68     45.90 o 
 -18   4   1      741.40      731.19     89.45 o 
 -16   4   1     1181.37     1183.79    160.45 o 
 -14   4   1    11657.03    11658.59    583.61 o 
 -12   4   1     6354.11     6278.42    309.81 o 
 -10   4   1      247.13      432.72     51.89 o 
  -8   4   1    20823.15    18644.72    686.17 o 
  -6   4   1       93.72      179.23     36.70 o 
  -4   4   1      395.78      448.26     43.50 o 
  -2   4   1    33310.15    39292.86   4411.81 o 
   0   4   1     1253.78     1174.24    133.59 o 
   2   4   1     2758.67     2351.26    189.26 o 
   4   4   1    50928.23    54268.80   2165.40 o 
   6   4   1      129.06      192.68    115.77 o 
   8   4   1    17745.57    18777.35   1056.87 o 
  10   4   1     2851.38     2813.26    153.99 o 
  12   4   1      362.81      446.01    103.74 o 
  14   4   1     4961.99     4517.07    442.75 o 
  16   4   1     1754.29     1382.64    142.74 o 
  18   4   1     1811.29     1524.66    218.37 o 
  20   4   1     3452.15     3698.28    410.64 o 
  22   4   1       46.47       46.00     34.72 o 
 -21   5   1     2533.65     2763.74    466.07 o 
 -19   5   1     3619.25     3207.19    262.44 o 
 -17   5   1     2264.58     2207.01    183.70 o 
 -15   5   1      419.91      514.58     53.81 o 
 -13   5   1      989.74     1114.69     96.06 o 
 -11   5   1     5447.14     5954.19    213.22 o 
  -9   5   1     3392.80     3625.80    162.07 o 
  -7   5   1     6516.57     7643.74    614.33 o 
  -5   5   1     4269.81     3707.97    146.77 o 
  -3   5   1       26.04       -1.30     17.05 o 
  -1   5   1     1524.17     1673.76    167.99 o 
   1   5   1     8643.38     8073.89    347.24 o 
   3   5   1     9918.17    10286.14    408.95 o 
   5   5   1        9.70       25.70     15.73 o 
   7   5   1     1682.78     1389.52     88.01 o 
   9   5   1      109.88      143.22     35.44 o 
  11   5   1     8273.46     7564.66    548.47 o 
  13   5   1     1737.64     1719.12    113.45 o 
  15   5   1     1113.86     1632.71    186.02 o 
  17   5   1     3168.06     3167.91    233.72 o 
  19   5   1      713.08      775.35     91.43 o 
  21   5   1       43.25       57.02     39.75 o 
 -20   6   1      273.38      251.13     87.31 o 
 -18   6   1        0.91        6.61     20.10 o 
 -16   6   1       10.14       33.47     31.32 o 
 -14   6   1      776.39      584.07     61.63 o 
 -12   6   1     2085.70     1861.94    105.47 o 
 -10   6   1     6135.95     6045.78    244.00 o 
  -8   6   1        4.40       33.79     21.86 o 
  -6   6   1      117.92      183.32     37.36 o 
  -4   6   1       90.84       51.38     24.81 o 
  -2   6   1     4483.12     4382.46    219.57 o 
   0   6   1      490.21      657.86    126.74 o 
   2   6   1     4467.81     4152.97    342.52 o 
   4   6   1        3.92       43.53     25.21 o 
   6   6   1     2551.55     2772.28    165.86 o 
   8   6   1      859.08      640.82    167.25 o 
  10   6   1      782.41      840.25     67.55 o 
  12   6   1      617.48      604.19     49.61 o 
  14   6   1       80.37      122.12     36.91 o 
  16   6   1      583.75      501.50     66.41 o 
  18   6   1       75.94       77.65     40.24 o 
  20   6   1      845.93      719.32     79.64 o 
 -19   7   1      270.61       51.79     71.73 o 
 -17   7   1      974.21     1044.34     99.48 o 
 -15   7   1      108.23      145.01     42.30 o 
 -13   7   1     1367.61     1256.49     82.06 o 
 -11   7   1      512.22      403.61    110.99 o 
  -9   7   1     1167.04     1278.19    135.90 o 
  -7   7   1     1655.06     2079.85    147.92 o 
  -5   7   1    14598.83    15136.68    724.86 o 
  -3   7   1     5919.13     6934.28    404.24 o 
  -1   7   1      891.27     1018.65    100.42 o 
   1   7   1    19210.73    19268.65    720.35 o 
   3   7   1     1520.50     1733.94    134.08 o 
   5   7   1     1858.41     1841.76    105.33 o 
   7   7   1     5770.52     5862.79    276.17 o 
   9   7   1     5471.95     5631.14    600.49 o 
  11   7   1      549.88      578.06     57.86 o 
  13   7   1       84.98       94.34     34.20 o 
  15   7   1        1.91       43.96     34.19 o 
  17   7   1      582.18      596.64     79.09 o 
  19   7   1     4538.65     5251.21    827.59 o 
 -18   8   1      565.88      467.60    176.26 o 
 -16   8   1       47.85        9.64     24.62 o 
 -14   8   1     1065.03      938.20     91.48 o 
 -12   8   1      727.67      708.02     65.86 o 
 -10   8   1     1146.87     1046.03    188.70 o 
  -8   8   1     9190.51     9546.75    411.96 o 
  -6   8   1     1849.07     2009.01    156.15 o 
  -4   8   1      815.99      754.79     84.23 o 
  -2   8   1    30924.81    30723.47   1401.83 o 
   0   8   1     2720.42     3652.88    562.03 o 
   2   8   1     2191.15     1828.98    187.35 o 
   4   8   1    10059.56    10069.61    448.57 o 
   6   8   1     3159.02     3581.83    251.73 o 
   8   8   1     1963.21     2406.54    281.71 o 
  10   8   1       79.48       41.28     43.38 o 
  12   8   1       72.09       44.19     28.80 o 
  14   8   1     1798.21     1631.91    170.43 o 
  16   8   1      144.86       89.79     56.36 o 
  18   8   1       15.55       66.63    108.12 o 
 -17   9   1      106.42      153.14     99.85 o 
 -15   9   1     2416.84     2191.50    480.70 o 
 -13   9   1     5623.61     5547.64    244.43 o 
 -11   9   1     1253.69     1280.91    137.72 o 
  -9   9   1     4997.57     5011.46    244.34 o 
  -7   9   1       55.28       -1.19     24.10 o 
  -5   9   1     4252.25     4165.00    215.51 o 
  -3   9   1     1189.00     1315.94    149.80 o 
  -1   9   1     1126.66     1046.18    177.76 o 
   1   9   1     4618.09     4353.77    323.56 o 
   3   9   1     4495.05     4699.40    219.50 o 
   5   9   1     3205.60     3283.96    247.91 o 
   7   9   1       97.05      127.18     55.01 o 
   9   9   1       41.47       24.70     19.13 o 
  11   9   1     3597.84     3278.27    208.03 o 
  13   9   1        4.41       15.43     22.84 o 
  15   9   1     2344.06     2462.13    167.99 o 
  17   9   1      319.41      181.14    155.07 o 
 -16  10   1      111.47      138.40    143.44 o 
 -14  10   1        8.97       23.23     40.93 o 
 -12  10   1     2719.39     2838.08    195.35 o 
 -10  10   1      354.29      404.89     80.50 o 
  -8  10   1      854.29     1053.92    105.85 o 
  -6  10   1     4874.15     4905.04    623.79 o 
  -4  10   1      330.60      265.80     61.83 o 
  -2  10   1     2505.99     2161.96    271.94 o 
   0  10   1      569.87      613.88     82.04 o 
   2  10   1     3676.15     3951.63    223.19 o 
   4  10   1     2072.22     2045.03    126.13 o 
   6  10   1     1035.70     1066.36    147.92 o 
   8  10   1     1994.97     2165.61    220.40 o 
  10  10   1      599.60      471.10    194.23 o 
  12  10   1     1316.44     1597.37    137.61 o 
  14  10   1      394.62      487.82     80.18 o 
  16  10   1       11.75       48.88    112.87 o 
 -13  11   1      202.63      226.01    115.30 o 
 -11  11   1      903.97      967.36    213.94 o 
  -9  11   1     1641.40     1698.71    147.32 o 
  -7  11   1      350.23      441.20     77.17 o 
  -5  11   1      709.31      822.44    114.59 o 
  -3  11   1       25.43       35.28     37.54 o 
  -1  11   1      816.05      892.15     95.18 o 
   1  11   1     3353.32     4259.28    357.30 o 
   3  11   1      111.91      153.74     49.33 o 
   5  11   1      667.12      696.61     88.90 o 
   7  11   1        9.28       28.70     37.05 o 
   9  11   1      102.30       54.46     26.38 o 
  11  11   1      443.45      426.68     87.57 o 
  13  11   1        2.14        3.38     27.28 o 
 -12  12   1       37.12       50.94     49.71 o 
 -10  12   1       34.53       13.83     45.00 o 
  -8  12   1      529.14      777.58    164.50 o 
  -6  12   1     1553.69     1637.70    129.98 o 
  -4  12   1     2123.77     2138.01    164.22 o 
  -2  12   1     3630.54     3558.92    455.63 o 
   0  12   1      200.60      243.36     65.11 o 
   2  12   1       89.75       78.09     49.03 o 
   4  12   1      326.10      242.79     66.71 o 
   6  12   1     2338.99     2692.83    289.23 o 
   8  12   1      656.18      677.29     93.09 o 
  10  12   1      783.28     1173.37    210.74 o 
  -7  13   1       39.83       67.24     26.61 o 
  -5  13   1     2543.14     3339.00    275.48 o 
  -3  13   1     1721.80     2175.69    182.64 o 
  -1  13   1       93.95      121.29     63.08 o 
   1  13   1      423.18      479.72    112.59 o 
   3  13   1       25.98      134.13     58.81 o 
   5  13   1        1.36       12.74     42.81 o 
   7  13   1       39.91       33.50     36.13 o 
 -22   0   2     5889.50     5733.43    368.26 o 
 -20   0   2       30.13      107.83     47.99 o 
 -18   0   2      353.59      359.92     80.44 o 
 -16   0   2        9.82       47.89     53.75 o 
 -14   0   2       25.86       99.07     51.70 o 
 -12   0   2     1291.16     1171.40    157.83 o 
 -10   0   2    76769.03    86429.33   6882.73 o 
  -8   0   2     1656.97     1432.01    353.43 o 
  -6   0   2      465.98      497.32     65.38 o 
  -4   0   2   120959.94   111315.44   9074.12 o 
   2   0   2    77659.57    92027.43   6932.51 o 
   4   0   2    37539.74    42692.55   2715.81 o 
   6   0   2   142553.14   161385.28  14788.61 o 
   8   0   2     3258.91     4200.79    247.36 o 
  10   0   2    50444.29    62128.93   4629.17 o 
  12   0   2     3755.48     3722.94    379.06 o 
  14   0   2      314.56      338.20     56.60 o 
  16   0   2     3688.48     3789.63    550.38 o 
  18   0   2     9602.39    10006.05    811.41 o 
  20   0   2     3665.58     2039.59    760.15 o 
  22   0   2       82.20        8.03     13.38 o 
 -23   1   2      323.08      265.72     90.51 o 
 -21   1   2      913.69      816.98     76.99 o 
 -19   1   2     9703.95     9814.28    863.53 o 
 -17   1   2     1271.15     1416.39     81.40 o 
 -15   1   2     6963.96     7408.62    363.54 o 
 -13   1   2    10302.99     9847.96    379.00 o 
 -11   1   2      872.42      988.36    166.15 o 
  -9   1   2      255.79      309.77     44.47 o 
  -7   1   2    10922.55    10224.94    357.47 o 
  -5   1   2     1835.35     1723.87     67.12 o 
  -3   1   2      205.79      261.00     22.92 o 
   1   1   2     3842.93     3767.14    120.32 o 
   3   1   2     8556.63    10352.66   1100.68 o 
   5   1   2      495.92      559.70     34.69 o 
   7   1   2    11547.25    12017.96    568.10 o 
   9   1   2     3202.33     2513.47    161.41 o 
  11   1   2     8935.76     9039.69    442.00 o 
  13   1   2     8038.89     8065.83    445.56 o 
  15   1   2    14674.33    15686.32    859.49 o 
  17   1   2      409.14      280.57     55.11 o 
  19   1   2     1483.13     1567.86    216.71 o 
  21   1   2        2.73        8.63     12.35 o 
 -22   2   2      666.07      839.31    151.09 o 
 -20   2   2       16.02       13.55     25.92 o 
 -18   2   2     1076.51     1102.06     95.42 o 
 -16   2   2     5469.32     5481.67    249.30 o 
 -14   2   2     1001.06      975.30     97.36 o 
 -12   2   2     4159.74     3705.07    153.01 o 
 -10   2   2    15869.64    15569.42    626.52 o 
  -8   2   2    27275.49    28626.14   1211.07 o 
  -6   2   2      279.67      390.69     68.93 o 
  -4   2   2       44.62       43.24      9.41 o 
  -2   2   2    12460.61    13817.74    989.11 o 
   0   2   2      802.85      780.74     96.29 o 
   2   2   2   130189.52   147734.17   8173.32 o 
   4   2   2     6726.07     7492.23    811.94 o 
   6   2   2    14150.17    14134.21    536.00 o 
   8   2   2       85.20       43.81     31.79 o 
  10   2   2        4.34       16.75     14.99 o 
  12   2   2       12.99        5.00      9.12 o 
  14   2   2      755.45      976.69    130.67 o 
  16   2   2     1596.35     1613.47     94.40 o 
  18   2   2       33.14      118.74     34.67 o 
  20   2   2     2299.49     2163.16    146.92 o 
  22   2   2     2485.58     3169.06    600.87 o 
 -23   3   2       60.58       96.88     51.03 o 
 -21   3   2        1.55       30.94     34.44 o 
 -19   3   2     1203.24     1290.42    101.60 o 
 -17   3   2      234.62      285.60     50.61 o 
 -15   3   2     1108.12     1452.21    232.88 o 
 -13   3   2     3543.01     3276.18    294.54 o 
 -11   3   2      279.45      329.75     28.75 o 
  -9   3   2      205.22      204.88     23.55 o 
  -7   3   2      551.59      460.83     49.86 o 
  -5   3   2    17332.47    17341.50    539.94 o 
  -3   3   2     1010.51     1008.18     39.31 o 
  -1   3   2     5789.30     5852.46    419.73 o 
   1   3   2    70160.11    76116.05   3619.14 o 
   3   3   2     7110.52     6445.33    282.71 o 
   5   3   2     5723.54     5612.37    215.77 o 
   7   3   2     2329.99     2625.36    105.08 o 
   9   3   2      545.36      507.86     70.47 o 
  11   3   2     2823.85     3188.11    129.00 o 
  13   3   2     7311.26     6557.29    372.69 o 
  15   3   2     4052.09     3915.10    205.89 o 
  17   3   2      507.57      601.57     83.14 o 
  19   3   2        7.92        1.52     19.52 o 
  21   3   2     2066.32     2577.19    214.72 o 
 -22   4   2      466.37      509.99    100.05 o 
 -20   4   2       50.50       53.70     28.94 o 
 -18   4   2     4299.09     4455.47    235.86 o 
 -16   4   2     2763.19     3013.16    215.29 o 
 -14   4   2     2436.04     2405.67    166.73 o 
 -12   4   2      921.74      961.33     92.24 o 
 -10   4   2     1309.90     1427.38     64.17 o 
  -8   4   2       62.45       52.23     24.79 o 
  -6   4   2     9378.27     9413.15    293.40 o 
  -4   4   2     4485.70     4149.67    139.77 o 
  -2   4   2     1971.91     1659.80     81.29 o 
   0   4   2     8923.72     8299.26    426.39 o 
   2   4   2     1062.82      943.09    120.15 o 
   4   4   2     3431.38     3483.99    143.87 o 
   6   4   2     3661.21     4302.74    182.74 o 
   8   4   2       44.73      283.18     55.07 o 
  10   4   2     2005.85     1925.76    122.56 o 
  12   4   2     5221.56     4809.83    225.06 o 
  14   4   2      722.65      832.68    120.80 o 
  16   4   2      520.62      619.63     54.56 o 
  18   4   2      503.10      509.72     55.84 o 
  20   4   2      501.97      315.86    127.32 o 
 -21   5   2      376.97      715.07    209.24 o 
 -19   5   2      518.90      459.54     53.10 o 
 -17   5   2     1170.44     1450.93    149.15 o 
 -15   5   2     1065.84     1186.15     92.56 o 
 -13   5   2     1770.22     1778.23    140.34 o 
 -11   5   2    11759.31    11522.03    412.44 o 
  -9   5   2     5994.61     6314.31    453.10 o 
  -7   5   2     5405.44     5320.17    276.98 o 
  -5   5   2     4641.64     4978.84    333.81 o 
  -3   5   2     2247.09     2492.00    204.47 o 
  -1   5   2      445.93      450.73    102.00 o 
   1   5   2     8068.77     6769.43    371.17 o 
   3   5   2     6494.46     6568.72    414.71 o 
   5   5   2     2974.44     2433.13    103.38 o 
   7   5   2    21341.22    22417.35    909.83 o 
   9   5   2     1289.80     1182.14    116.11 o 
  11   5   2       12.08       25.99     19.59 o 
  13   5   2      108.80       64.45     31.46 o 
  15   5   2     3193.18     2622.72    165.30 o 
  17   5   2      166.45      206.44    111.97 o 
  19   5   2     1996.65     2585.75    378.31 o 
  21   5   2     1148.27     1161.75    127.60 o 
 -20   6   2     6167.16     4943.52   1319.63 o 
 -18   6   2     5308.04     5421.26    258.93 o 
 -16   6   2      182.60      104.42     40.88 o 
 -14   6   2     4637.78     4699.66    202.71 o 
 -12   6   2      360.37      392.19     77.47 o 
 -10   6   2      148.90      203.04     50.66 o 
  -8   6   2      155.90      144.94     36.94 o 
  -6   6   2     6710.43     6702.61    234.78 o 
  -4   6   2    17941.53    17443.96    684.18 o 
  -2   6   2    32871.42    34360.96   1563.44 o 
   0   6   2    28381.19    28376.41   1240.74 o 
   2   6   2     4750.01     4194.02    157.25 o 
   4   6   2      177.69      361.67     75.99 o 
   6   6   2     1795.18     1868.60    101.14 o 
   8   6   2      393.81      329.87     93.87 o 
  10   6   2     8938.17     9325.18    440.76 o 
  12   6   2     2311.08     2191.75    216.75 o 
  14   6   2     3414.03     3958.00    260.61 o 
  16   6   2     8416.91     7091.38    798.20 o 
  18   6   2      408.08      326.20     72.38 o 
  20   6   2     1272.59     1618.97    181.47 o 
 -19   7   2       40.27       48.42     83.33 o 
 -17   7   2      151.98      253.59    121.15 o 
 -15   7   2      487.05      407.95     66.89 o 
 -13   7   2     1297.32     1437.99    175.10 o 
 -11   7   2     2244.50     2502.98    169.51 o 
  -9   7   2     2219.24     1887.40    229.98 o 
  -7   7   2     8214.70     8233.75    315.01 o 
  -5   7   2      100.36       44.25     34.29 o 
  -3   7   2     4777.28     5040.72    292.73 o 
  -1   7   2    12801.82    12771.44    540.52 o 
   1   7   2       47.40      143.29     65.26 o 
   3   7   2    10790.02    10863.16    490.01 o 
   5   7   2     5164.79     5371.00    301.45 o 
   7   7   2     1785.02     1999.67    147.32 o 
   9   7   2     2671.21     3383.39    279.22 o 
  11   7   2      256.96      446.34     80.76 o 
  13   7   2       10.85       23.23     24.46 o 
  15   7   2     2648.50     2297.16    182.83 o 
  17   7   2      169.76      129.25     79.17 o 
  19   7   2     2122.32     2293.20    229.54 o 
 -18   8   2      245.72      159.94    132.42 o 
 -16   8   2     3323.56     3149.21   1004.26 o 
 -14   8   2       24.00       18.26     22.27 o 
 -12   8   2      304.53      381.86     42.61 o 
 -10   8   2     3622.90     3907.85    254.71 o 
  -8   8   2      510.39      389.35     84.73 o 
  -6   8   2      707.07      786.03     83.76 o 
  -4   8   2    10493.51     9655.79    659.13 o 
  -2   8   2      583.11      744.23     93.14 o 
   0   8   2     7426.16     6778.01    266.81 o 
   2   8   2     1283.90     1081.08    131.35 o 
   4   8   2     1479.45     1631.76    204.18 o 
   6   8   2      248.05      305.42     61.70 o 
   8   8   2        7.18       25.14     29.63 o 
  10   8   2      323.75      258.74     66.08 o 
  12   8   2     9870.71     9889.41   1007.90 o 
  14   8   2      873.60      881.24     81.94 o 
  16   8   2      128.62       63.82     39.38 o 
  18   8   2      167.12       80.41     51.55 o 
 -17   9   2      120.93       90.13     79.23 o 
 -15   9   2      113.63      113.27    105.91 o 
 -13   9   2      709.64      757.23     91.30 o 
 -11   9   2      160.17      103.85     40.89 o 
  -9   9   2     1363.06     1555.30    160.41 o 
  -7   9   2     3710.00     3561.27    192.99 o 
  -5   9   2     4538.04     4644.76    263.35 o 
  -3   9   2     1392.47     1349.98    106.16 o 
  -1   9   2     1066.35     1079.17     84.25 o 
   1   9   2     1232.87     1915.87    284.19 o 
   3   9   2     2447.14     2245.86    166.88 o 
   5   9   2       43.97      155.18     41.94 o 
   7   9   2     4540.76     4813.43    247.71 o 
   9   9   2      459.84      487.07    138.41 o 
  11   9   2     2281.52     2304.41    188.29 o 
  13   9   2        0.20        4.88     22.96 o 
  15   9   2      197.00      242.46     78.64 o 
  17   9   2       52.07       69.55    225.86 o 
 -16  10   2       25.84       34.99     82.60 o 
 -14  10   2     1123.68     1044.01    167.67 o 
 -12  10   2      415.91      501.59     88.99 o 
 -10  10   2     1367.79     1300.66    243.90 o 
  -8  10   2       11.36        2.60     27.18 o 
  -6  10   2       73.02       32.31     31.17 o 
  -4  10   2       12.49        9.92     41.03 o 
  -2  10   2     3845.93     4810.48    360.67 o 
   0  10   2      369.74      379.26     80.44 o 
   2  10   2     1368.56     1286.85    112.60 o 
   4  10   2       56.81      142.24     65.80 o 
   6  10   2    13507.72    13789.74   1016.56 o 
   8  10   2     2656.08     2925.04    186.26 o 
  10  10   2       60.81      -41.36     63.20 o 
  12  10   2        6.25       29.64     32.21 o 
  14  10   2      525.82      465.92     61.51 o 
 -13  11   2     1489.37     1598.65    233.35 o 
 -11  11   2       33.57       78.35     78.82 o 
  -9  11   2      767.35      727.54     79.84 o 
  -7  11   2      555.48      792.32     90.43 o 
  -5  11   2      917.97     1066.30    174.50 o 
  -3  11   2     1734.79     1635.63    228.64 o 
  -1  11   2     5839.44     5316.08    484.26 o 
   1  11   2     2117.03     2866.74    291.05 o 
   3  11   2     1453.06     1494.38    124.85 o 
   5  11   2     2287.13     2427.48    158.02 o 
   7  11   2       67.20      169.09     73.87 o 
   9  11   2     3322.77     3544.30    271.25 o 
  11  11   2      503.81      451.05     88.59 o 
  13  11   2       28.54       44.20     46.10 o 
 -12  12   2      753.90      769.33    130.01 o 
 -10  12   2     6717.38     6677.92   1106.05 o 
  -8  12   2     1057.89     1143.53    116.59 o 
  -6  12   2       43.02       27.99     18.59 o 
  -4  12   2      641.40      714.25     87.35 o 
  -2  12   2        4.16      100.51     51.86 o 
   0  12   2     2005.40     2096.98    152.46 o 
   2  12   2     1906.83     1843.14    143.99 o 
   4  12   2       54.09      117.83     61.48 o 
   6  12   2     5547.78     5356.65    540.01 o 
   8  12   2      127.58      113.03     49.31 o 
  10  12   2      126.55      158.69     55.63 o 
  -7  13   2       21.15       88.41     55.42 o 
  -5  13   2       48.48       53.59     49.81 o 
  -3  13   2      548.02      568.56     82.03 o 
  -1  13   2     1381.45     1256.98    182.33 o 
   1  13   2      136.00      118.85     53.21 o 
   3  13   2       22.36       51.75     57.40 o 
   5  13   2      263.67      366.59     94.06 o 
   7  13   2      168.77      170.95     62.69 o 
 -23   1   3      450.04      383.35     81.98 o 
 -21   1   3      194.81      182.83     44.10 o 
 -19   1   3     2823.91     2782.06    142.67 o 
 -17   1   3      280.01      255.47     40.19 o 
 -15   1   3      143.59      167.73     45.52 o 
 -13   1   3     1752.42     1638.65     92.39 o 
 -11   1   3      227.96      259.14     36.04 o 
  -9   1   3       60.32       46.77     28.58 o 
  -7   1   3     7272.53     6850.58    249.74 o 
  -5   1   3       27.51       33.09     13.66 o 
  -3   1   3    16224.28    16745.06    898.07 o 
  -1   1   3    50449.10    59312.67   2448.50 o 
   1   1   3    29627.54    34119.09   1606.86 o 
   3   1   3      440.75      537.45     78.17 o 
   5   1   3     9239.49     9524.48    531.18 o 
   7   1   3        7.41        5.28      6.43 o 
   9   1   3      380.23      405.40     35.06 o 
  11   1   3     6764.77     6221.77    337.18 o 
  13   1   3      374.18      409.08     79.68 o 
  15   1   3     1555.24     1564.34    171.00 o 
  17   1   3      946.37     1077.26    153.22 o 
  19   1   3      205.50      248.72     97.86 o 
  21   1   3       91.00      103.43     21.79 o 
 -22   2   3     1574.28     1370.96    200.82 o 
 -20   2   3      633.57      821.45    127.51 o 
 -18   2   3     2232.66     2280.90    161.47 o 
 -16   2   3      497.66      568.83     59.04 o 
 -14   2   3     1808.66     2162.81    194.04 o 
 -12   2   3     2066.27     1902.41     91.61 o 
 -10   2   3     5819.75     5589.48    251.37 o 
  -8   2   3     9790.14     9358.74    357.67 o 
  -6   2   3    17392.07    17689.70    600.64 o 
  -4   2   3       46.74       71.39     12.20 o 
  -2   2   3      323.71      393.36     33.52 o 
   0   2   3    35121.84    42517.30   3433.04 o 
   2   2   3   165768.83   184322.16  10836.25 o 
   4   2   3      944.07     1294.46     93.07 o 
   6   2   3    10312.62     9969.46    405.45 o 
   8   2   3    20247.19    17682.71   1660.75 o 
  10   2   3     6593.19     6905.51    371.56 o 
  12   2   3     1138.58     1499.13    215.99 o 
  14   2   3     8645.04     8841.67    532.51 o 
  16   2   3       43.86       95.09     61.23 o 
  18   2   3       13.33       24.62     50.87 o 
  20   2   3     1954.97     2343.73    258.37 o 
  22   2   3      806.54      443.61    124.22 o 
 -23   3   3      253.40      192.81     84.98 o 
 -21   3   3       93.19       96.33     34.74 o 
 -19   3   3     5406.89     5557.52    301.68 o 
 -17   3   3     3643.90     3648.64    206.58 o 
 -15   3   3     9484.52     9476.98    408.46 o 
 -13   3   3     1122.01      892.53     87.67 o 
 -11   3   3     6451.11     6464.17    231.13 o 
  -9   3   3    12940.61    12727.00    578.54 o 
  -7   3   3     5697.60     6308.81    356.24 o 
  -5   3   3     1260.76     1109.57     39.11 o 
  -3   3   3       24.97       23.70     12.07 o 
  -1   3   3     4832.49     5656.93    491.77 o 
   1   3   3   126004.39   139443.64   7770.19 o 
   3   3   3    24748.49    26892.26   3501.13 o 
   5   3   3     5605.94     4452.57    237.02 o 
   7   3   3    11561.87    11954.07    473.03 o 
   9   3   3      404.53      475.94     65.81 o 
  11   3   3    10031.71    10222.31    506.45 o 
  13   3   3     9716.29     9998.52    504.19 o 
  15   3   3      848.68      798.54    120.03 o 
  17   3   3     1133.13     1320.89    135.52 o 
  19   3   3     1688.60     1806.80    163.76 o 
  21   3   3      255.77      221.81     80.02 o 
 -22   4   3       79.08       30.82     39.31 o 
 -20   4   3        6.06       21.72     21.56 o 
 -18   4   3     7615.24     8725.71    416.90 o 
 -16   4   3      679.24      437.57     50.85 o 
 -14   4   3     1925.18     2082.79    101.18 o 
 -12   4   3     6190.22     5938.40    207.63 o 
 -10   4   3     3532.03     4097.47    369.27 o 
  -8   4   3    44090.21    48447.79   1887.65 o 
  -6   4   3    10490.85     9332.92    290.48 o 
  -4   4   3     5950.58     6146.56    308.57 o 
  -2   4   3    18235.59    20491.91   2501.91 o 
   0   4   3       11.31        7.63     15.05 o 
   2   4   3    27433.32    33692.35   3360.42 o 
   4   4   3    44239.35    49027.75   2151.47 o 
   6   4   3     1100.29     1060.74     48.74 o 
   8   4   3       55.32       81.14     28.24 o 
  10   4   3    21646.52    20448.80   1051.10 o 
  12   4   3       40.11       63.31     45.70 o 
  14   4   3      133.03      130.12     27.00 o 
  16   4   3      689.01      722.14    114.15 o 
  18   4   3      161.85      175.75     41.42 o 
  20   4   3      432.36      412.86    103.42 o 
 -21   5   3     3322.54     2791.31    552.54 o 
 -19   5   3     5106.70     5258.05    377.24 o 
 -17   5   3     1923.70     1806.95    125.52 o 
 -15   5   3     3328.12     3162.98    169.40 o 
 -13   5   3      726.69      708.17     44.00 o 
 -11   5   3     1391.94     1444.59     71.86 o 
  -9   5   3      301.98      299.14     26.61 o 
  -7   5   3     6535.80     7035.21    225.23 o 
  -5   5   3      125.84       76.28     21.61 o 
  -3   5   3     3314.14     3315.80    209.63 o 
  -1   5   3      720.05      953.27    121.26 o 
   1   5   3     8443.02     7350.94    293.53 o 
   3   5   3      677.41      928.39     96.71 o 
   5   5   3      392.21      602.44     79.04 o 
   7   5   3     4443.15     4469.79    206.83 o 
   9   5   3      111.12      122.79     34.15 o 
  11   5   3      846.75      906.32     74.04 o 
  13   5   3    10500.28     9528.16    518.71 o 
  15   5   3     6884.94     6575.29    302.52 o 
  17   5   3     2172.20     2466.86    201.99 o 
  19   5   3     1234.26     1070.52    113.37 o 
  21   5   3       96.04       74.78     28.92 o 
 -20   6   3       40.09       62.96     56.79 o 
 -18   6   3      663.18      507.62    117.23 o 
 -16   6   3      734.23      692.83     53.55 o 
 -14   6   3      253.01      271.32     29.97 o 
 -12   6   3       60.17       62.71     20.04 o 
 -10   6   3     2829.34     2966.39    196.01 o 
  -8   6   3      376.79      415.43     44.06 o 
  -6   6   3     3982.05     4769.18    195.55 o 
  -4   6   3      275.77      465.42     96.96 o 
  -2   6   3      388.74      352.26    176.28 o 
   0   6   3       23.25       21.99     23.63 o 
   2   6   3     1766.93     2595.03    293.34 o 
   4   6   3      126.13      123.57     28.17 o 
   6   6   3       18.63       85.71     30.64 o 
   8   6   3    10810.40    11197.07    520.38 o 
  10   6   3        0.23        9.39     21.40 o 
  12   6   3        8.19       31.27     25.25 o 
  14   6   3      369.99      388.03     59.04 o 
  16   6   3      423.67      393.58     67.73 o 
  18   6   3       30.41       15.77     27.31 o 
  20   6   3       26.70       39.79     31.99 o 
 -19   7   3      111.74       70.41     79.11 o 
 -17   7   3      182.55      187.13     83.47 o 
 -15   7   3      449.52      498.89     41.91 o 
 -13   7   3     1889.05     2352.61    218.65 o 
 -11   7   3     4298.24     3993.17    288.37 o 
  -9   7   3     2100.29     1993.24    134.98 o 
  -7   7   3       67.06       89.75     25.42 o 
  -5   7   3    13127.82    13566.08    510.53 o 
  -3   7   3     1157.50     1302.81    164.05 o 
  -1   7   3    17926.68    17311.34   1304.20 o 
   1   7   3     5572.42     4748.29    199.00 o 
   3   7   3       39.70       25.99     46.81 o 
   5   7   3     2256.93     2202.67    141.37 o 
   7   7   3     3878.04     3745.19    187.24 o 
   9   7   3        4.30        5.59     19.35 o 
  11   7   3       34.90       53.49     29.15 o 
  13   7   3     2207.70     2170.45    161.08 o 
  15   7   3        2.98       12.11     26.38 o 
  17   7   3       22.80       28.49     28.99 o 
  19   7   3     1191.58     1350.06    140.46 o 
 -18   8   3     1596.64     1279.65    406.79 o 
 -16   8   3      318.03      238.92    110.61 o 
 -14   8   3     1576.67     1598.61     93.09 o 
 -12   8   3     3397.19     3389.14    228.14 o 
 -10   8   3       39.06       45.26     36.39 o 
  -8   8   3     1245.14     1193.83    106.16 o 
  -6   8   3     5069.62     5127.80    246.11 o 
  -4   8   3     2751.04     2843.12    213.45 o 
  -2   8   3    15733.51    14906.23    655.48 o 
   0   8   3     3452.28     3572.27    170.64 o 
   2   8   3      251.26      252.36     46.83 o 
   4   8   3     3265.92     3481.77    158.26 o 
   6   8   3      578.62      505.61    100.83 o 
   8   8   3     5287.54     4809.07    460.14 o 
  10   8   3     3496.93     3439.64    240.20 o 
  12   8   3      620.17      703.88    123.95 o 
  14   8   3     1380.67     1331.05    141.78 o 
  16   8   3     2094.73     2230.36    176.50 o 
  18   8   3     1046.25     1078.55    164.05 o 
 -17   9   3      240.10      423.68    163.77 o 
 -15   9   3     1873.69     1856.48    226.35 o 
 -13   9   3     1355.79     1324.86     86.44 o 
 -11   9   3     3009.61     3096.08    167.40 o 
  -9   9   3     1972.07     2085.06    116.09 o 
  -7   9   3     4357.58     4578.78    243.45 o 
  -5   9   3      627.45      709.22     96.65 o 
  -3   9   3      441.34      419.31     62.75 o 
  -1   9   3      166.08      153.26     50.75 o 
   1   9   3     2507.73     2839.53    254.68 o 
   3   9   3     1007.04     1495.77    200.96 o 
   5   9   3     4479.17     4259.46    189.13 o 
   7   9   3     5707.54     5406.28    292.36 o 
   9   9   3     4577.16     4724.93    273.62 o 
  11   9   3     8022.08     8302.83    458.62 o 
  13   9   3      190.54      109.63     48.12 o 
  15   9   3      608.19      770.10    119.84 o 
  17   9   3     1256.04     1353.24    156.29 o 
 -16  10   3      988.81     1156.94    318.71 o 
 -14  10   3     1178.12     1195.50    174.17 o 
 -12  10   3     1595.13     1663.11    169.13 o 
 -10  10   3     1170.43     1132.60    102.30 o 
  -8  10   3      732.69      696.44     99.39 o 
  -6  10   3     2584.13     2677.46    156.52 o 
  -4  10   3     2158.99     2286.44    180.36 o 
  -2  10   3      978.10      890.88     77.77 o 
   0  10   3     5205.86     4704.22    622.03 o 
   2  10   3     6980.64     7350.03    328.25 o 
   4  10   3     3077.12     3014.43    177.95 o 
   6  10   3     3965.81     4181.43    228.17 o 
   8  10   3     1671.12     1813.45    119.78 o 
  10  10   3      200.65      163.92     59.62 o 
  12  10   3      352.12      403.44    111.30 o 
  14  10   3     2861.72     3319.16    342.17 o 
 -13  11   3        5.17       22.52     45.70 o 
 -11  11   3     1564.04     1729.41    244.60 o 
  -9  11   3     1983.79     2457.58    154.15 o 
  -7  11   3      544.03      739.20    103.33 o 
  -5  11   3     1581.37     1774.77    183.73 o 
  -3  11   3     1797.10     1924.48    146.50 o 
  -1  11   3      195.86      162.31     60.38 o 
   1  11   3        4.12       18.42     30.98 o 
   3  11   3     2370.09     2181.68    308.42 o 
   5  11   3     6146.25     5834.30    342.56 o 
   7  11   3     1705.98     1601.88    317.73 o 
   9  11   3       98.78      146.85     52.13 o 
  11  11   3      924.03     1215.24    124.15 o 
  13  11   3       40.76       -1.69     23.66 o 
 -12  12   3     1377.63     1434.26    193.74 o 
 -10  12   3        2.00      -23.08     53.93 o 
  -8  12   3        9.40       11.36     31.96 o 
  -6  12   3       59.43       37.95     32.87 o 
  -4  12   3       17.71       63.50     44.59 o 
  -2  12   3     1564.82     1478.18    201.74 o 
   0  12   3      920.40     1151.48    207.81 o 
   2  12   3      616.49      591.73    138.12 o 
   4  12   3     3693.80     3405.06    511.44 o 
   6  12   3      167.53      151.41     54.97 o 
   8  12   3      666.03      639.84    162.52 o 
  10  12   3       18.21       17.45     34.80 o 
  -7  13   3      682.46      698.81    107.29 o 
  -5  13   3       30.10       61.99     41.97 o 
  -3  13   3      359.15      317.38     72.61 o 
  -1  13   3      540.89      661.31     91.96 o 
   1  13   3      308.71      265.34    115.13 o 
   3  13   3      122.02       43.96     36.62 o 
   5  13   3        8.13       26.78     40.52 o 
   7  13   3       43.12       48.04     43.63 o 
 -22   0   4     2274.59     2028.59    293.41 o 
 -20   0   4    15007.89    15039.22    943.58 o 
 -18   0   4      256.93      262.56    139.47 o 
 -16   0   4     2280.56     2540.50    230.32 o 
 -14   0   4     7938.51     7901.91    824.90 o 
 -12   0   4     3377.07     3218.53    401.32 o 
 -10   0   4    23697.79    22824.93   1361.80 o 
  -8   0   4     3196.69     2491.20    204.10 o 
  -6   0   4    19227.78    19851.42   1180.74 o 
  -4   0   4   454242.03   391416.56  46572.32 o 
  -2   0   4    24031.70    24613.34   1368.58 o 
   0   0   4    34065.29    34285.49   2934.02 o 
   2   0   4    26571.60    27469.13   2271.67 o 
   4   0   4     2942.84     2740.62     93.78 o 
   6   0   4     3721.29     3947.19    164.97 o 
   8   0   4     9317.21     8366.24    371.27 o 
  10   0   4     1661.85     1479.89     93.48 o 
  12   0   4    10026.89     9018.06    387.96 o 
  14   0   4    14920.77    14520.71    683.87 o 
  16   0   4      149.92      116.03    142.99 o 
  18   0   4     2149.64     1783.80    174.69 o 
  20   0   4     1161.11      595.73    275.19 o 
  22   0   4     1144.22     1447.84    110.79 o 
 -23   1   4     2201.52     2325.31    145.46 o 
 -21   1   4      950.09     1240.20    256.16 o 
 -19   1   4      322.53      312.69     46.11 o 
 -17   1   4      107.25      107.54     52.03 o 
 -15   1   4     6163.17     6145.89    276.19 o 
 -13   1   4    26754.60    26361.48   1088.65 o 
 -11   1   4    18824.49    17452.21    722.05 o 
  -9   1   4       46.86       82.76     31.15 o 
  -7   1   4    25759.03    25408.81   1075.66 o 
  -5   1   4    70014.48    76839.14   3599.51 o 
  -3   1   4     5987.75     5610.90    203.51 o 
  -1   1   4      169.45      138.50     12.22 o 
   1   1   4     7914.07     8708.41    454.39 o 
   3   1   4     6852.27     8267.11    757.41 o 
   5   1   4    35247.05    37516.13   1627.51 o 
   7   1   4     3365.18     3791.81    137.04 o 
   9   1   4      173.93      118.48     20.28 o 
  11   1   4      453.32      445.66     30.18 o 
  13   1   4     2150.79     2588.66    243.19 o 
  15   1   4     5930.81     6010.58    271.56 o 
  17   1   4     4406.83     4881.88    204.77 o 
  19   1   4     1908.77     1752.45    189.52 o 
  21   1   4     1777.44     2497.76    331.31 o 
 -22   2   4      947.62      926.47    140.66 o 
 -20   2   4     5517.94     5617.20    404.99 o 
 -18   2   4      682.61      715.75     74.13 o 
 -16   2   4       35.68       22.39     24.64 o 
 -14   2   4      446.08      473.16     61.88 o 
 -12   2   4      229.24      271.66     30.40 o 
 -10   2   4      222.69      240.24     23.95 o 
  -8   2   4     7017.30     7013.21    260.42 o 
  -6   2   4    18225.65    17952.98    893.59 o 
  -4   2   4     5926.10     6163.67    368.97 o 
  -2   2   4     9316.36     8930.06    244.56 o 
   0   2   4     5082.39     5756.42    333.50 o 
   2   2   4    50485.52    59356.88   2775.45 o 
   4   2   4      110.15       96.59     11.56 o 
   6   2   4     2410.97     2567.51    144.52 o 
   8   2   4     1866.19     2590.43    254.99 o 
  10   2   4     5206.74     5199.64    287.78 o 
  12   2   4     2886.87     2812.26    282.90 o 
  14   2   4      351.12      380.83     50.50 o 
  16   2   4       60.01       39.34     19.13 o 
  18   2   4      480.40      421.55     62.49 o 
  20   2   4      153.08       53.00     44.69 o 
  22   2   4     1345.81     1256.28    108.21 o 
 -23   3   4       79.07       13.48     31.39 o 
 -21   3   4     1066.82      946.70     76.01 o 
 -19   3   4     2584.55     2555.98    176.00 o 
 -17   3   4       56.21       48.57     38.24 o 
 -15   3   4      518.27      908.69    116.11 o 
 -13   3   4     1671.58     1571.61     96.80 o 
 -11   3   4     3732.80     3718.47    125.86 o 
  -9   3   4    20577.62    23068.11    845.98 o 
  -7   3   4     1494.24     1447.67    166.65 o 
  -5   3   4     7566.31     7903.82    433.38 o 
  -3   3   4      588.48      575.74     27.83 o 
  -1   3   4    12863.64    14352.98   1143.11 o 
   1   3   4      753.45      625.57     73.29 o 
   3   3   4     9840.27     9888.11    420.85 o 
   5   3   4     1288.85     1514.29    100.47 o 
   7   3   4     1781.98     1569.66    174.42 o 
   9   3   4     2576.45     2693.01    150.84 o 
  11   3   4    15105.12    15722.47    750.20 o 
  13   3   4      961.38     1024.47    109.51 o 
  15   3   4      398.57      420.74     35.88 o 
  17   3   4       15.51       36.93     22.08 o 
  19   3   4     3987.42     4584.55    297.68 o 
  21   3   4       22.07       12.75     27.97 o 
 -22   4   4     1497.48     1791.14    319.03 o 
 -20   4   4     2411.67     2090.36    226.83 o 
 -18   4   4      370.28      361.82     62.08 o 
 -16   4   4      479.14      514.80     51.50 o 
 -14   4   4     2678.62     2636.33    117.72 o 
 -12   4   4     9819.59     9474.14    330.43 o 
 -10   4   4     5918.94     5773.13    187.61 o 
  -8   4   4     1253.87     1590.27     47.96 o 
  -6   4   4    14221.16    15405.18    480.11 o 
  -4   4   4      818.64      914.68     52.40 o 
  -2   4   4     4591.57     4552.89    179.31 o 
   0   4   4    26001.54    27140.80   1058.98 o 
   2   4   4    53485.04    60557.89   2783.26 o 
   4   4   4       61.86       58.51     25.39 o 
   6   4   4     8446.99     7734.67    444.03 o 
   8   4   4      148.84      236.51     63.28 o 
  10   4   4      711.47      710.11     77.48 o 
  12   4   4     1188.03     1208.03    109.58 o 
  14   4   4     1163.20     1129.24    131.93 o 
  16   4   4      705.02      697.13    101.73 o 
  18   4   4     1681.56     1963.13    214.96 o 
  20   4   4      896.39     1191.14    160.33 o 
 -21   5   4     2085.62     1624.86    446.25 o 
 -19   5   4     1306.67     1553.90    162.02 o 
 -17   5   4     1809.63     1981.85     95.68 o 
 -15   5   4     1250.95      911.21     71.61 o 
 -13   5   4        6.46       39.68     15.67 o 
 -11   5   4      681.05      713.87     41.11 o 
  -9   5   4      347.03      438.85     39.08 o 
  -7   5   4     1515.33     1126.72     53.04 o 
  -5   5   4      114.41       58.37     20.01 o 
  -3   5   4    23993.80    24967.15   1191.73 o 
  -1   5   4       13.57       21.97     23.05 o 
   1   5   4       47.66       31.50     41.38 o 
   3   5   4      540.82      817.62     88.14 o 
   5   5   4     2095.63     2290.85    114.22 o 
   7   5   4     3428.45     2763.49    237.61 o 
   9   5   4    16041.21    14507.56   1066.82 o 
  11   5   4      161.50      148.25     29.91 o 
  13   5   4     7028.30     7364.19    410.26 o 
  15   5   4      567.64      752.14    193.73 o 
  17   5   4        2.54       10.00     19.48 o 
  19   5   4       14.87       -7.60     12.92 o 
 -20   6   4      478.56      455.49    100.45 o 
 -18   6   4       28.94       24.81     42.65 o 
 -16   6   4      272.37      271.73     33.17 o 
 -14   6   4     6299.60     7441.82    302.28 o 
 -12   6   4     7859.87     7921.43    285.50 o 
 -10   6   4     1382.49     1267.86     52.19 o 
  -8   6   4     3616.81     3732.09    253.99 o 
  -6   6   4       23.18       53.96     26.15 o 
  -4   6   4      731.76      853.67    130.64 o 
  -2   6   4        8.29       16.15     17.00 o 
   0   6   4    20479.44    19642.63    791.22 o 
   2   6   4      854.60      838.48    114.43 o 
   4   6   4       73.98      114.88     25.12 o 
   6   6   4    18448.07    18364.92    805.04 o 
   8   6   4     7092.14     7025.90    346.19 o 
  10   6   4      663.08      620.80    110.01 o 
  12   6   4     4017.87     3748.24    255.35 o 
  14   6   4     1982.30     1959.75    213.20 o 
  16   6   4     5081.28     4649.51    366.90 o 
  18   6   4      720.97      700.50    147.87 o 
  20   6   4      177.45      156.93     73.74 o 
 -19   7   4     1483.71     1082.30    395.44 o 
 -17   7   4     2480.04     2174.23    531.38 o 
 -15   7   4      251.64      179.65    150.97 o 
 -13   7   4        9.34       13.36     13.05 o 
 -11   7   4     1307.10     1351.27    107.47 o 
  -9   7   4      275.37      380.19     59.42 o 
  -7   7   4    13515.20    13131.16    486.91 o 
  -5   7   4     3709.66     3412.25    143.96 o 
  -3   7   4     5532.90     5021.16    265.60 o 
  -1   7   4     2092.78     1835.26    108.52 o 
   1   7   4      453.20      308.04     69.21 o 
   3   7   4     1193.26      948.18    119.40 o 
   5   7   4        9.09       21.79     17.80 o 
   7   7   4     1188.06     1258.97    115.49 o 
   9   7   4     1851.70     1833.42    151.24 o 
  11   7   4     1454.10     1831.11    251.69 o 
  13   7   4     3861.28     4169.24    340.87 o 
  15   7   4     1446.24     1587.69    150.99 o 
  17   7   4      186.64      276.48     64.19 o 
  19   7   4      438.92      391.37    167.86 o 
 -18   8   4      369.32      315.64    196.18 o 
 -16   8   4      636.76      429.76    278.03 o 
 -14   8   4      632.28      816.46     85.87 o 
 -12   8   4        2.47        2.21      7.55 o 
 -10   8   4     9299.18     9004.97    863.15 o 
  -8   8   4     2185.91     2354.50    323.84 o 
  -6   8   4     1311.52     1258.74     91.94 o 
  -4   8   4     5136.64     5232.65    299.65 o 
  -2   8   4     1577.90     1643.92    128.83 o 
   0   8   4      259.21      227.51     40.43 o 
   2   8   4    18463.55    16282.72   1370.56 o 
   4   8   4      774.58      616.02    129.77 o 
   6   8   4       50.42       42.43     73.28 o 
   8   8   4      713.29      540.48    104.16 o 
  10   8   4      415.45      476.84     82.76 o 
  12   8   4       67.06      106.64     39.32 o 
  14   8   4      667.24      661.01     94.37 o 
  16   8   4      531.28      287.93    150.14 o 
  18   8   4      262.55      191.25     84.79 o 
 -17   9   4      205.83      166.84    108.71 o 
 -15   9   4       98.68       65.42     75.02 o 
 -13   9   4      266.44      275.98     66.31 o 
 -11   9   4      460.59      599.82    143.04 o 
  -9   9   4        0.20       38.58     27.49 o 
  -7   9   4     2222.73     2416.13    156.58 o 
  -5   9   4       70.36       28.57     42.16 o 
  -3   9   4     3554.85     3484.23    234.30 o 
  -1   9   4     2733.34     2736.89    181.23 o 
   1   9   4     1150.02     1161.66    101.65 o 
   3   9   4       31.16       27.64     32.33 o 
   5   9   4      354.95      363.31     73.35 o 
   7   9   4       27.43      108.49     38.59 o 
   9   9   4      415.94      484.18    106.87 o 
  11   9   4     1804.11     1620.52    254.56 o 
  13   9   4        5.26       22.28     33.22 o 
  15   9   4       32.29      -16.93     32.52 o 
 -16  10   4     1060.59      871.83    222.42 o 
 -14  10   4      635.86      815.12    216.47 o 
 -12  10   4        8.50       91.91     72.08 o 
 -10  10   4      225.49      272.34     63.21 o 
  -8  10   4      395.93      456.55     69.98 o 
  -6  10   4      172.97      193.50     50.93 o 
  -4  10   4       37.55       96.35     46.45 o 
  -2  10   4      239.22      166.33     62.38 o 
   0  10   4       70.61      133.57     44.44 o 
   2  10   4      948.36     1103.62     95.06 o 
   4  10   4      446.74      711.28    165.81 o 
   6  10   4     1042.60      833.71     78.34 o 
   8  10   4     4017.56     3347.69    254.35 o 
  10  10   4        5.68       10.72     25.01 o 
  12  10   4       47.71       77.80     59.82 o 
  14  10   4      131.55       76.41     35.97 o 
 -13  11   4     3289.42     3499.57    860.63 o 
 -11  11   4     1160.16     1155.38    198.89 o 
  -9  11   4      585.24      785.47    110.79 o 
  -7  11   4     2898.78     3290.15    201.67 o 
  -5  11   4       26.42       36.20     31.47 o 
  -3  11   4      315.93      382.50     79.64 o 
  -1  11   4     2047.60     2077.28    261.44 o 
   1  11   4      296.61      330.20     65.47 o 
   3  11   4     1193.61     1049.39     95.26 o 
   5  11   4     5445.45     5185.49    442.20 o 
   7  11   4      171.64       96.45     46.15 o 
   9  11   4      234.47      280.22     70.98 o 
  11  11   4      869.96      889.63     90.55 o 
  13  11   4      919.48      833.42    168.10 o 
 -12  12   4       70.20       85.07     62.07 o 
 -10  12   4     1439.63     1655.81    194.98 o 
  -8  12   4      174.04      194.84     55.47 o 
  -6  12   4      313.70      319.95     63.67 o 
  -4  12   4     6824.58     8089.63    567.83 o 
  -2  12   4       44.81       76.08     52.30 o 
   0  12   4      688.12      727.35     89.47 o 
   2  12   4     3699.40     3764.67    292.03 o 
   4  12   4       53.04       33.69     76.26 o 
   6  12   4     1694.21     1604.91    124.72 o 
   8  12   4     1742.55     1579.67    218.79 o 
  10  12   4      187.81      205.58     58.15 o 
  -7  13   4      281.56      278.11     60.11 o 
  -5  13   4       57.50       21.64     26.32 o 
  -3  13   4      463.79      482.08     79.54 o 
  -1  13   4       51.67       64.15     50.57 o 
   1  13   4       55.22       95.16     53.97 o 
   3  13   4     1195.44     1014.76    203.05 o 
   5  13   4      688.64      673.74    126.48 o 
 -23   1   5     1226.52     1340.23    113.10 o 
 -21   1   5        1.27        5.08     22.54 o 
 -19   1   5      712.53      684.83     67.99 o 
 -17   1   5     2489.13     2115.53    150.17 o 
 -15   1   5       78.97       72.69     41.53 o 
 -13   1   5     3128.62     3051.33    167.31 o 
 -11   1   5      915.12      915.32     64.22 o 
  -9   1   5        6.82        9.39     15.29 o 
  -7   1   5    14903.18    14774.45    585.54 o 
  -5   1   5    49836.19    52346.55   2251.57 o 
  -3   1   5     1112.33     1025.82     67.56 o 
  -1   1   5     5181.61     5596.57    239.10 o 
   1   1   5     3693.41     3478.27     88.09 o 
   3   1   5     5341.81     6563.67    554.53 o 
   5   1   5     3158.84     2926.48    172.24 o 
   7   1   5     1243.30      892.42     90.90 o 
   9   1   5     5075.92     4796.78    176.92 o 
  11   1   5     1767.62     1640.18     82.66 o 
  13   1   5     1564.32     1378.42    110.85 o 
  15   1   5       18.19       35.39     23.67 o 
  17   1   5     3354.85     2884.15    307.24 o 
  19   1   5        3.82        3.19      8.90 o 
  21   1   5      277.43        8.09     73.15 o 
 -22   2   5     2180.16     2138.27    342.72 o 
 -20   2   5      278.75      300.51     58.39 o 
 -18   2   5     4291.83     4204.34    234.22 o 
 -16   2   5    16525.26    16142.32    753.18 o 
 -14   2   5      386.57      398.92     39.06 o 
 -12   2   5     7470.22     7245.30    262.59 o 
 -10   2   5      124.18      101.09     18.24 o 
  -8   2   5    18978.51    20106.95   1138.65 o 
  -6   2   5     2904.34     2578.90    178.29 o 
  -4   2   5      434.78      318.38     18.94 o 
  -2   2   5    26596.73    29108.46   1203.39 o 
   0   2   5      849.93      620.67     85.05 o 
   2   2   5       99.89       57.31     28.42 o 
   4   2   5    33100.03    38368.61   2384.15 o 
   6   2   5     2798.18     2794.07     78.82 o 
   8   2   5     9926.02    12617.10   1793.89 o 
  10   2   5       30.23       29.81     20.73 o 
  12   2   5      143.79      288.56     76.62 o 
  14   2   5     5870.49     5888.34    266.13 o 
  16   2   5     2286.54     2487.26    250.13 o 
  18   2   5     1035.66     1340.80    184.52 o 
  20   2   5     3107.78     3723.40    443.81 o 
 -23   3   5      496.19      817.86    120.72 o 
 -21   3   5     1527.20     1303.48    207.54 o 
 -19   3   5     4526.75     4629.75    247.79 o 
 -17   3   5     2065.23     2294.25    202.20 o 
 -15   3   5     2712.58     3021.95    279.14 o 
 -13   3   5     4945.95     4833.12    228.04 o 
 -11   3   5      565.69      480.66     45.15 o 
  -9   3   5    20315.92    19266.17    988.08 o 
  -7   3   5       26.76       36.68     21.31 o 
  -5   3   5     1746.13     1589.62     88.95 o 
  -3   3   5     8177.70     8291.00    353.62 o 
  -1   3   5     9576.24     9721.09    323.18 o 
   1   3   5    84336.64    93199.43   4630.60 o 
   3   3   5    18679.15    20164.95    702.49 o 
   5   3   5      643.74      584.21    104.63 o 
   7   3   5    26642.05    27434.64   1216.03 o 
   9   3   5     3578.39     4053.88    341.49 o 
  11   3   5      869.65      787.42     92.96 o 
  13   3   5     1968.47     2047.95    155.13 o 
  15   3   5      112.46       92.76     56.22 o 
  17   3   5     4347.86     3606.79    371.62 o 
  19   3   5     1110.18      953.88    130.80 o 
  21   3   5     2944.90     2863.59    223.22 o 
 -22   4   5      262.20      329.96     89.45 o 
 -20   4   5       63.61       93.68     76.89 o 
 -18   4   5     7034.54     7235.02    454.87 o 
 -16   4   5     2121.74     2083.31     92.08 o 
 -14   4   5     1114.82     1225.59    106.22 o 
 -12   4   5    26250.81    26468.27   1479.21 o 
 -10   4   5      542.84      958.05    226.34 o 
  -8   4   5      865.45     1360.38    202.09 o 
  -6   4   5    30081.67    32809.11   1150.85 o 
  -4   4   5     4638.56     4912.36    153.59 o 
  -2   4   5    12567.19    12188.82    436.29 o 
   0   4   5   100897.38   118410.04   5795.55 o 
   2   4   5    11289.80    14528.68   1614.12 o 
   4   4   5    44565.59    52997.49   4761.64 o 
   6   4   5      685.91      576.74     52.65 o 
   8   4   5     1118.03     1067.90    192.57 o 
  10   4   5     4475.71     4545.41    231.16 o 
  12   4   5       25.26       47.16     42.88 o 
  14   4   5       24.36       40.70     35.83 o 
  16   4   5     3331.78     3400.19    289.92 o 
  18   4   5     1066.90     1106.28     89.16 o 
  20   4   5        3.87       -0.17     19.81 o 
 -21   5   5     3891.70     3455.10    577.95 o 
 -19   5   5      172.69      195.15     96.60 o 
 -17   5   5       79.74       49.87     60.65 o 
 -15   5   5      751.49      773.92    133.68 o 
 -13   5   5        3.83        7.46     33.47 o 
 -11   5   5     2571.11     3634.81    567.39 o 
  -9   5   5     3332.25     2929.47    148.52 o 
  -7   5   5      573.57      535.17     39.77 o 
  -5   5   5     4339.58     4720.14    193.06 o 
  -3   5   5     4783.78     5219.74    473.86 o 
  -1   5   5     6871.68     7534.91    398.35 o 
   1   5   5     9305.82     9472.93    361.94 o 
   3   5   5    25618.86    22935.64   1547.85 o 
   5   5   5     4509.44     5218.09    527.39 o 
   7   5   5     3689.05     3715.63    174.58 o 
   9   5   5      591.52      570.07     51.03 o 
  11   5   5     3469.62     3671.29    238.06 o 
  13   5   5     7668.67     7822.13    425.40 o 
  15   5   5     1210.63     1139.10    148.53 o 
  17   5   5        2.28       34.50     25.95 o 
  19   5   5      116.48      103.95     33.18 o 
 -20   6   5      151.03      123.44     86.64 o 
 -18   6   5        4.06      -14.12     55.68 o 
 -16   6   5      448.00      341.48    113.74 o 
 -14   6   5     1717.20     1239.03    292.36 o 
 -12   6   5     1573.38     1703.76    266.75 o 
 -10   6   5       29.74       54.69     30.99 o 
  -8   6   5      319.55      387.27     41.29 o 
  -6   6   5       10.87       23.54     19.97 o 
  -4   6   5        0.78       25.85     38.58 o 
  -2   6   5     5822.37     5149.66    279.45 o 
   0   6   5      148.67      187.29     57.41 o 
   2   6   5     3528.30     4107.42    234.14 o 
   4   6   5    12850.22    14245.08    666.41 o 
   6   6   5     1104.60     1319.26    134.04 o 
   8   6   5     2891.00     3216.14    203.82 o 
  10   6   5      162.34      188.15     57.23 o 
  12   6   5     1016.98     1097.59     85.37 o 
  14   6   5     1691.50     1981.98    189.62 o 
  16   6   5        4.66       -1.77     51.72 o 
  18   6   5        4.59       14.07     44.55 o 
 -19   7   5      389.66      365.96    175.15 o 
 -17   7   5       70.83       59.43     99.44 o 
 -15   7   5     1838.20     2417.32    530.14 o 
 -13   7   5       59.36       48.53     54.61 o 
 -11   7   5     1522.22     1812.97    186.74 o 
  -9   7   5     6001.27     6349.48    255.84 o 
  -7   7   5     1815.25     2553.40    140.98 o 
  -5   7   5        7.59       15.25     24.03 o 
  -3   7   5    18609.53    18194.91    857.18 o 
  -1   7   5      647.78      715.21     99.55 o 
   1   7   5     1587.41     1722.66    175.75 o 
   3   7   5      686.27      525.18    114.43 o 
   5   7   5     4814.71     5396.15    312.67 o 
   7   7   5     4395.05     3923.20    185.81 o 
   9   7   5     8818.74     9430.16    494.87 o 
  11   7   5       38.37       21.51     20.42 o 
  13   7   5     1298.82     1212.30    153.17 o 
  15   7   5     1307.75     1585.72    163.75 o 
  17   7   5      548.72      658.97    113.88 o 
 -18   8   5      400.69      359.64    171.05 o 
 -16   8   5        3.51       24.59     68.79 o 
 -14   8   5     2062.99     1794.81    364.88 o 
 -12   8   5     8824.13     8558.64    911.43 o 
 -10   8   5        6.56       65.81     40.38 o 
  -8   8   5     4500.95     4543.39    188.10 o 
  -6   8   5    23211.08    24360.63    962.51 o 
  -4   8   5     5659.30     6110.13    282.58 o 
  -2   8   5     1514.14     1742.76    178.84 o 
   0   8   5     3107.81     3022.05    169.71 o 
   2   8   5       99.87      260.45     52.70 o 
   4   8   5     2072.70     2396.68    210.99 o 
   6   8   5     2685.42     2636.87    210.10 o 
   8   8   5     6936.27     7584.22    390.40 o 
  10   8   5      773.35      736.18    110.42 o 
  12   8   5      806.44      941.21     85.86 o 
  14   8   5       43.40       62.98     55.11 o 
  16   8   5      664.86      673.87    137.78 o 
 -17   9   5     2501.85     2387.95    442.71 o 
 -15   9   5     2967.71     2685.77    599.67 o 
 -13   9   5      377.22      538.83    104.18 o 
 -11   9   5       58.53       49.55     34.16 o 
  -9   9   5     7810.00     8205.43    310.81 o 
  -7   9   5       69.01       82.30     33.37 o 
  -5   9   5      206.55      223.16     49.12 o 
  -3   9   5     2859.53     2780.50    311.26 o 
  -1   9   5     1635.39     1804.12    123.54 o 
   1   9   5     8467.02     7910.34    503.94 o 
   3   9   5       22.87       78.08     33.22 o 
   5   9   5     4528.29     4593.03    205.51 o 
   7   9   5     9871.23     8419.40    592.95 o 
   9   9   5      229.21      222.37     88.96 o 
  11   9   5     3379.80     3434.34    223.08 o 
  13   9   5     1849.97     1861.07    176.66 o 
  15   9   5      185.03      262.68     77.91 o 
 -16  10   5     1656.42     1749.27    344.82 o 
 -14  10   5        5.03        0.65     59.92 o 
 -12  10   5     1663.99     1523.32    226.55 o 
 -10  10   5     6733.53     6929.88    537.95 o 
  -8  10   5     9181.30    10161.00    455.10 o 
  -6  10   5      955.71     1014.69     96.22 o 
  -4  10   5      464.71      510.26    100.42 o 
  -2  10   5     5099.51     5166.76    292.36 o 
   0  10   5      119.52      223.64     72.25 o 
   2  10   5     1276.76     1127.17    137.03 o 
   4  10   5     3717.25     3366.17    296.24 o 
   6  10   5      269.12      296.03     55.10 o 
   8  10   5     3295.81     3425.11    181.98 o 
  10  10   5      215.37      228.18     61.18 o 
  12  10   5       31.66       60.82     44.10 o 
  14  10   5      894.03      863.77     86.05 o 
 -13  11   5      411.36      463.78    115.17 o 
 -11  11   5       34.30       67.55     60.86 o 
  -9  11   5     3509.50     3636.45    196.23 o 
  -7  11   5       72.74       67.68     41.02 o 
  -5  11   5     1075.11     1101.98    109.79 o 
  -3  11   5     1169.60     1356.52    144.91 o 
  -1  11   5      210.19      311.26     81.09 o 
   1  11   5     1748.45     1877.24    192.22 o 
   3  11   5        9.41       11.63     30.40 o 
   5  11   5      202.63      245.12     58.39 o 
   7  11   5       16.84       35.06     33.74 o 
   9  11   5       80.60       46.68     35.57 o 
  11  11   5     1760.33     1458.23    190.48 o 
 -10  12   5       96.28      133.24    112.60 o 
  -8  12   5        9.25       27.50     76.03 o 
  -6  12   5     2351.42     2545.11    156.51 o 
  -4  12   5       42.93       29.03     34.39 o 
  -2  12   5      148.57      198.93     62.07 o 
   0  12   5        1.73       19.45     37.76 o 
   2  12   5       98.49      110.41     68.78 o 
   4  12   5      143.20      172.77     58.21 o 
   6  12   5     1512.17     2380.99    290.51 o 
   8  12   5      200.06      144.03     50.99 o 
  10  12   5        9.76        6.41     19.13 o 
  -7  13   5      585.81      649.75    127.83 o 
  -5  13   5       51.36       49.92     38.06 o 
  -3  13   5        7.22       28.76     44.01 o 
  -1  13   5      390.85      559.47    178.62 o 
   1  13   5      163.78      178.29     62.09 o 
   3  13   5      559.60      512.53     92.01 o 
   5  13   5       70.59       38.80     39.66 o 
 -22   0   6      182.23      196.28     50.78 o 
 -20   0   6      105.06      105.47     81.77 o 
 -18   0   6     1183.39     1288.04    167.95 o 
 -16   0   6      215.87      203.99     91.06 o 
 -14   0   6    36625.76    37291.61   2559.66 o 
 -12   0   6      688.73      418.76     83.64 o 
 -10   0   6      461.96      390.64     69.12 o 
  -8   0   6    87073.88    96426.52   7731.08 o 
  -6   0   6    12580.53    14295.72    845.10 o 
  -4   0   6    70500.27    80443.55   6663.25 o 
  -2   0   6     3466.11     3358.78    201.31 o 
   0   0   6     1860.66     2089.56    199.65 o 
   2   0   6    58385.48    68638.30   5341.26 o 
   4   0   6      159.29      325.10    142.99 o 
   6   0   6    12106.19    14568.90   1218.12 o 
   8   0   6     6603.99     6072.10    259.43 o 
  10   0   6      278.67     1044.76    174.69 o 
  12   0   6     6580.26     7069.19    342.04 o 
  14   0   6     8597.12     8154.14    501.82 o 
  16   0   6     6245.18     6473.66    377.71 o 
  18   0   6      223.74      175.08     31.70 o 
  20   0   6       18.46      106.57    256.30 o 
 -23   1   6     1456.94     1256.56    113.90 o 
 -21   1   6     6016.82     6264.92    283.84 o 
 -19   1   6       35.74       84.62     30.36 o 
 -17   1   6    14833.66    15198.73    686.69 o 
 -15   1   6     1888.24     1939.01    109.02 o 
 -13   1   6     4266.79     3971.08    207.15 o 
 -11   1   6    26160.86    26266.11   1162.39 o 
  -9   1   6       67.87       69.59     22.58 o 
  -7   1   6    22467.74    22934.79    960.72 o 
  -5   1   6    56602.88    58879.59   2643.65 o 
  -3   1   6    41058.68    45144.24   2170.57 o 
  -1   1   6     5878.04     5898.68    263.44 o 
   1   1   6    16132.96    18040.35   1353.76 o 
   3   1   6      780.10      815.65     91.37 o 
   5   1   6    27909.88    27464.39   1120.87 o 
   7   1   6    19409.29    22964.56   2101.57 o 
   9   1   6    17243.07    18341.36    757.59 o 
  11   1   6     6353.54     5809.22    352.91 o 
  13   1   6     1016.29     1293.68     91.20 o 
  15   1   6     1886.85     1692.15    143.34 o 
  17   1   6      266.86       78.11     73.74 o 
  19   1   6        7.93       48.53     30.04 o 
  21   1   6     1659.35     2063.02    359.06 o 
 -22   2   6      620.87      624.38    133.18 o 
 -20   2   6      492.70      567.14     83.68 o 
 -18   2   6     5863.85     5554.39    327.30 o 
 -16   2   6     2832.70     2854.83    187.00 o 
 -14   2   6     3011.90     3051.82    125.53 o 
 -12   2   6      887.51      940.49     79.21 o 
 -10   2   6      399.27      484.81     47.94 o 
  -8   2   6     3618.71     4359.90    245.25 o 
  -6   2   6      531.59      452.15     33.48 o 
  -4   2   6     2129.30     2201.05    161.06 o 
  -2   2   6       63.12       53.12     10.85 o 
   0   2   6    19986.90    21082.65    857.19 o 
   2   2   6    10839.27     9639.00    342.16 o 
   4   2   6      536.14      395.75     63.98 o 
   6   2   6     4119.53     3838.76    133.63 o 
   8   2   6     1943.00     1885.63     76.40 o 
  10   2   6       29.70       27.37     38.91 o 
  12   2   6     8473.34     8651.18    358.89 o 
  14   2   6      336.34      339.26     43.06 o 
  16   2   6     3051.31     2536.11    316.78 o 
  18   2   6     1886.30     2123.77    276.10 o 
  20   2   6      523.34      581.78    142.92 o 
 -23   3   6      310.23      190.79    114.64 o 
 -21   3   6      734.65      793.20    130.06 o 
 -19   3   6      420.33      418.22     45.98 o 
 -17   3   6      295.56      389.69     47.31 o 
 -15   3   6      634.93      638.31     38.14 o 
 -13   3   6     5723.30     5575.99    182.68 o 
 -11   3   6       99.43      100.22     35.37 o 
  -9   3   6     9918.29     9809.45    512.08 o 
  -7   3   6     7640.05     8051.21    397.35 o 
  -5   3   6      327.85      386.20     22.09 o 
  -3   3   6     3582.55     3262.15    107.23 o 
  -1   3   6      192.69      180.09     65.02 o 
   1   3   6    17442.67    17636.04    854.78 o 
   3   3   6      383.78      445.24     33.50 o 
   5   3   6        3.42        7.36      7.56 o 
   7   3   6      831.16      900.26     63.23 o 
   9   3   6    12440.98    13179.69    609.14 o 
  11   3   6     1328.01     1550.11    116.05 o 
  13   3   6     1659.76     1924.36    179.16 o 
  15   3   6        7.70       32.26     20.95 o 
  17   3   6      747.07      930.98    144.08 o 
  19   3   6      254.42      373.88    105.19 o 
  21   3   6     1028.32     1174.41    176.96 o 
 -22   4   6      138.13      180.75     71.47 o 
 -20   4   6     1432.62     1297.26    137.76 o 
 -18   4   6      134.24      155.51     23.50 o 
 -16   4   6      323.79      313.29    174.16 o 
 -14   4   6       82.08       63.60     40.97 o 
 -12   4   6     1350.45     1514.92    131.83 o 
 -10   4   6     2642.15     2466.40    201.58 o 
  -8   4   6     9090.87     8923.89    412.12 o 
  -6   4   6     1388.79     1273.95     67.77 o 
  -4   4   6     8754.19     8753.28    268.05 o 
  -2   4   6      145.11      234.47     28.84 o 
   0   4   6     8413.79     8374.99    267.27 o 
   2   4   6    24465.54    27164.93   1499.04 o 
   4   4   6     4593.15     4546.50    247.22 o 
   6   4   6      572.47      394.40     86.37 o 
   8   4   6    13538.92    13870.46    581.34 o 
  10   4   6     7930.44     7788.35    364.78 o 
  12   4   6      376.26      310.19     82.75 o 
  14   4   6       24.20       26.89     27.80 o 
  16   4   6       27.79      109.69     33.81 o 
  18   4   6        5.32       55.02     27.68 o 
  20   4   6      423.45      407.06    105.21 o 
 -21   5   6      141.04       60.29     76.40 o 
 -19   5   6       12.04       29.84     46.50 o 
 -17   5   6     3864.83     3180.35    734.28 o 
 -15   5   6     2228.32     1961.22    384.45 o 
 -13   5   6     5588.89     5904.16    403.66 o 
 -11   5   6     1204.56     1641.74    254.69 o 
  -9   5   6      339.25      608.50    134.19 o 
  -7   5   6       72.26      107.23     29.01 o 
  -5   5   6     1686.89     1736.82     80.24 o 
  -3   5   6      196.91      164.15     26.91 o 
  -1   5   6    10622.42    10122.19    377.70 o 
   1   5   6      600.62      551.77     71.92 o 
   3   5   6    45157.33    48881.21   1988.28 o 
   5   5   6    10262.63    11177.71    376.73 o 
   7   5   6     3537.64     3956.15    302.15 o 
   9   5   6      195.39      269.29     56.51 o 
  11   5   6      313.71      308.87     77.04 o 
  13   5   6     1982.87     2021.65    250.20 o 
  15   5   6    12456.07    13584.99    739.51 o 
  17   5   6      390.46      377.06     95.07 o 
  19   5   6      443.29      427.05     55.23 o 
 -20   6   6      187.77      181.27    108.15 o 
 -18   6   6     1295.48     1427.73    161.65 o 
 -16   6   6        7.32       67.46     56.78 o 
 -14   6   6        6.34       14.82     61.09 o 
 -12   6   6      707.73      770.88    110.03 o 
 -10   6   6     3932.26     3198.25    354.80 o 
  -8   6   6    16048.16    15823.56    585.21 o 
  -6   6   6     6061.18     5857.45    191.66 o 
  -4   6   6    19033.57    19173.81    692.62 o 
  -2   6   6       19.45       38.91     21.10 o 
   0   6   6     5312.44     6253.01    311.37 o 
   2   6   6    13041.07    12175.92    477.98 o 
   4   6   6     3050.80     3901.54    419.08 o 
   6   6   6     9436.75     9656.04    339.09 o 
   8   6   6     8201.27     7788.51    633.90 o 
  10   6   6      828.07      650.89    124.03 o 
  12   6   6    22208.63    25308.71   1235.02 o 
  14   6   6        5.10       21.43     49.60 o 
  16   6   6       51.98      100.89     78.31 o 
  18   6   6     3036.55     3352.93    276.07 o 
 -19   7   6      207.83      147.05     73.50 o 
 -17   7   6     1513.07     2007.21    373.36 o 
 -15   7   6     1696.58     1944.89    263.92 o 
 -13   7   6     2696.34     2520.31    290.51 o 
 -11   7   6     5344.79     5168.28    279.84 o 
  -9   7   6        3.84       38.82     16.05 o 
  -7   7   6      581.05      536.27     40.34 o 
  -5   7   6     4029.48     3800.50    151.96 o 
  -3   7   6      708.88      629.69     49.26 o 
  -1   7   6    12399.32    11720.59    483.96 o 
   1   7   6     2148.93     2310.04    173.04 o 
   3   7   6     1427.28     1599.36     96.85 o 
   5   7   6     5792.93     5843.36    230.94 o 
   7   7   6       92.75       63.32     30.50 o 
   9   7   6     1618.04     2063.59    299.95 o 
  11   7   6     2044.13     1828.21    117.76 o 
  13   7   6     1642.37     1563.38    175.65 o 
  15   7   6     7364.12     8023.91    490.34 o 
  17   7   6     1421.26     1626.21    201.27 o 
 -18   8   6       11.09        6.39     48.10 o 
 -16   8   6      388.73      377.82    175.06 o 
 -14   8   6     3234.54     2952.65    574.60 o 
 -12   8   6       38.93       32.90     42.95 o 
 -10   8   6     1575.58     1346.97    163.29 o 
  -8   8   6    13965.26    13353.73    592.12 o 
  -6   8   6      395.05      440.75     53.72 o 
  -4   8   6      100.45      109.23     38.88 o 
  -2   8   6     1563.13     1549.54    121.62 o 
   0   8   6     2617.66     3045.40    243.18 o 
   2   8   6     2648.67     2650.00    139.85 o 
   4   8   6      395.14      293.95     55.42 o 
   6   8   6      541.30      470.54     50.41 o 
   8   8   6    10566.93    10154.67    864.62 o 
  10   8   6      329.80      336.95     75.44 o 
  12   8   6        1.85       21.84     25.20 o 
  14   8   6       28.87       58.15     49.14 o 
  16   8   6      379.12      452.15    126.90 o 
 -17   9   6      566.18      591.58    189.65 o 
 -15   9   6      261.10      289.55    176.05 o 
 -13   9   6      182.13      118.01     84.66 o 
 -11   9   6     1786.63     1715.58    102.76 o 
  -9   9   6        0.31       13.77     12.80 o 
  -7   9   6      788.78      877.68     74.72 o 
  -5   9   6     2237.28     2367.33    165.75 o 
  -3   9   6     2533.18     2978.91    362.07 o 
  -1   9   6     1276.38     1220.91    117.60 o 
   1   9   6     2684.36     3081.95    251.30 o 
   3   9   6     1132.40     1033.06     87.95 o 
   5   9   6     2211.37     2168.74    118.75 o 
   7   9   6      260.70      217.91     44.77 o 
   9   9   6      175.01      122.95     53.53 o 
  11   9   6        4.00        9.00     19.07 o 
  13   9   6      139.53       45.01     27.42 o 
  15   9   6      885.67      993.83    136.58 o 
 -16  10   6      221.45      266.91    175.56 o 
 -14  10   6     1293.30     1387.13    258.59 o 
 -12  10   6      287.61      338.81     80.58 o 
 -10  10   6     1066.50      994.04     80.80 o 
  -8  10   6     1346.87     1296.77     89.08 o 
  -6  10   6     5607.81     5880.99    525.85 o 
  -4  10   6      813.19      814.50    110.03 o 
  -2  10   6     2728.12     2702.34    168.25 o 
   0  10   6       46.38      104.55     39.33 o 
   2  10   6     1814.74     2293.57    220.46 o 
   4  10   6      550.44      665.29     79.67 o 
   6  10   6        1.53      138.44     42.77 o 
   8  10   6     1015.91      918.17     86.31 o 
  10  10   6      195.72      115.83     74.21 o 
  12  10   6      145.16       88.89     41.29 o 
  14  10   6      541.10      509.89     56.00 o 
 -13  11   6      253.15      191.30     79.76 o 
 -11  11   6     1243.80     1296.97    366.78 o 
  -9  11   6     2141.56     2009.54    564.79 o 
  -7  11   6     1252.33     1298.96    100.10 o 
  -5  11   6     5554.24     5799.74    326.05 o 
  -3  11   6     1419.19     1966.04    257.38 o 
  -1  11   6     3128.94     2980.77    271.24 o 
   1  11   6      451.35      688.50    111.08 o 
   3  11   6       29.71      108.81     49.27 o 
   5  11   6     2173.63     1885.88    273.89 o 
   7  11   6     1485.69     1417.94    118.12 o 
   9  11   6       93.64      127.82     44.83 o 
  11  11   6     1506.60     1512.74    227.26 o 
 -10  12   6      118.24      178.79     83.66 o 
  -8  12   6     2209.79     2291.50    225.21 o 
  -6  12   6      121.58      146.39     58.61 o 
  -4  12   6     5203.99     5001.66    335.00 o 
  -2  12   6     3003.77     2943.95    272.31 o 
   0  12   6      116.95      168.49     65.94 o 
   2  12   6     6261.30     5412.73    771.80 o 
   4  12   6      214.63      307.32     79.29 o 
   6  12   6       16.44       77.77     58.69 o 
   8  12   6     1187.55     1010.98    161.69 o 
  -7  13   6     2441.50     2542.90    333.72 o 
  -5  13   6      991.35     1001.04     92.56 o 
  -3  13   6      374.08      485.28     74.85 o 
  -1  13   6     1545.23     1489.10    126.61 o 
   1  13   6      398.48      423.79    105.34 o 
   3  13   6     1102.53     1034.63     99.74 o 
   5  13   6     2756.17     2362.19    400.96 o 
 -23   1   7      387.35      357.35     99.50 o 
 -21   1   7       89.81       73.61     31.62 o 
 -19   1   7       13.30        5.91     19.95 o 
 -17   1   7      514.22      485.11     70.27 o 
 -15   1   7     3084.19     2994.85    170.90 o 
 -13   1   7     1324.62     1148.99     78.55 o 
 -11   1   7     1208.95     1115.03     88.71 o 
  -9   1   7     1764.19     1479.92     74.03 o 
  -7   1   7     2281.84     2129.39    117.09 o 
  -5   1   7     5927.22     5404.25    197.52 o 
  -3   1   7      520.30      577.42     63.47 o 
  -1   1   7       43.08       53.71     10.07 o 
   1   1   7    15058.66    17252.68   2087.54 o 
   3   1   7     7564.93     7302.31    551.58 o 
   5   1   7     8469.82     9787.83    464.68 o 
   7   1   7    10872.67     9992.47    490.37 o 
   9   1   7      788.14     1184.45     98.34 o 
  11   1   7     2033.32     2105.64    147.64 o 
  13   1   7     6178.55     5290.80    211.81 o 
  15   1   7      214.65      143.20     27.61 o 
  17   1   7        9.52        7.99      7.05 o 
  19   1   7      279.78      510.38    197.83 o 
  21   1   7      217.60      412.34    175.29 o 
 -22   2   7      385.06      356.93     97.19 o 
 -20   2   7     1588.14     1678.01    114.55 o 
 -18   2   7     1467.11     1506.44    107.01 o 
 -16   2   7       12.32       20.70     17.39 o 
 -14   2   7     1200.71     1168.93     66.54 o 
 -12   2   7      253.62      279.97     26.29 o 
 -10   2   7    13222.65    12254.19    398.16 o 
  -8   2   7     3609.28     4265.47    149.13 o 
  -6   2   7     3343.78     3025.39     95.00 o 
  -4   2   7        8.14       38.07     17.63 o 
  -2   2   7     6923.60     7016.32    346.85 o 
   0   2   7     7998.78     7790.64    216.42 o 
   2   2   7     6962.96     6774.47    267.12 o 
   4   2   7    24874.17    29131.66   3730.18 o 
   6   2   7     3814.91     3869.97    129.01 o 
   8   2   7      132.98      149.77     48.42 o 
  10   2   7    11975.70    10924.62    642.54 o 
  12   2   7       24.13       33.21     20.85 o 
  14   2   7      196.37      246.73    113.28 o 
  16   2   7     6498.96     6151.75    446.85 o 
  18   2   7       18.54       32.39     21.63 o 
  20   2   7       44.93       77.89    125.81 o 
 -23   3   7      567.70      637.47    103.83 o 
 -21   3   7     1493.00     1389.31    138.10 o 
 -19   3   7     4138.22     4331.78    243.87 o 
 -17   3   7     1874.90     1902.85    110.58 o 
 -15   3   7      102.54       97.67     14.59 o 
 -13   3   7     1705.53     1928.35    175.33 o 
 -11   3   7      125.68      255.11    132.11 o 
  -9   3   7     2894.36     2501.14    246.70 o 
  -7   3   7     2915.76     2530.99    163.67 o 
  -5   3   7      291.51      379.41     22.70 o 
  -3   3   7    23466.11    22783.61   1034.20 o 
  -1   3   7     6358.72     6360.80    253.24 o 
   1   3   7      671.12      827.41     96.82 o 
   3   3   7    39769.67    40700.57   1895.66 o 
   5   3   7     2087.95     2019.22    170.90 o 
   7   3   7    16087.01    15581.40    540.94 o 
   9   3   7     3099.88     3331.59    195.73 o 
  11   3   7     1607.20     1633.75    152.45 o 
  13   3   7     1859.61     2173.50    203.13 o 
  15   3   7     3321.55     3479.96    268.09 o 
  17   3   7     1449.64     1387.58     88.05 o 
  19   3   7      738.62      871.16    151.91 o 
 -22   4   7     1313.15     1311.53    210.50 o 
 -20   4   7      486.07      815.14    125.36 o 
 -18   4   7      391.46      391.86     81.82 o 
 -16   4   7     5401.93     5088.37    663.88 o 
 -14   4   7      120.84      113.88     54.90 o 
 -12   4   7     6426.56     5910.94    639.47 o 
 -10   4   7    18522.45    18370.13    996.63 o 
  -8   4   7     4336.49     3905.66    229.51 o 
  -6   4   7    29206.97    31495.67   1137.18 o 
  -4   4   7     4636.85     4879.10    182.65 o 
  -2   4   7       65.45       51.16     29.36 o 
   0   4   7    38761.22    41531.28   1624.88 o 
   2   4   7      863.02     1054.72     94.31 o 
   4   4   7      364.15      449.05     64.46 o 
   6   4   7    31594.46    30470.36   1458.85 o 
   8   4   7     3691.49     3262.42    359.25 o 
  10   4   7    12494.61    12694.71    574.72 o 
  12   4   7      589.92      660.48    107.50 o 
  14   4   7       86.25       37.30     22.31 o 
  16   4   7     2755.80     3205.89    324.31 o 
  18   4   7     1300.84     1255.63    159.71 o 
  20   4   7     1380.11     1591.45    199.83 o 
 -21   5   7     1102.15     1088.34    154.91 o 
 -19   5   7     1485.38     1329.74    366.68 o 
 -17   5   7      186.11      200.44     69.50 o 
 -15   5   7      326.80      355.88     76.38 o 
 -13   5   7      456.20      362.19     75.42 o 
 -11   5   7     2297.71     2291.52    229.76 o 
  -9   5   7     5648.03     5709.01    311.38 o 
  -7   5   7     8269.00     7717.92    321.15 o 
  -5   5   7      227.58      199.60     30.77 o 
  -3   5   7     7481.67     6739.78    216.54 o 
  -1   5   7     1610.48     2527.43    237.93 o 
   1   5   7     6869.14     7317.06    339.78 o 
   3   5   7     3870.25     3090.97    248.68 o 
   5   5   7      776.17      851.21     52.54 o 
   7   5   7       13.69       37.38     29.92 o 
   9   5   7     2603.95     2510.09    245.63 o 
  11   5   7      710.30      741.89     89.20 o 
  13   5   7      757.56      803.86    119.02 o 
  15   5   7      540.71      594.21    119.36 o 
  17   5   7      306.07      310.59    108.53 o 
  19   5   7        3.32       -1.38     35.81 o 
 -20   6   7      312.06      348.81    146.71 o 
 -18   6   7       76.81       61.73     59.11 o 
 -16   6   7      441.64      402.28     97.10 o 
 -14   6   7      431.33      796.57    250.02 o 
 -12   6   7      436.48      280.39    105.34 o 
 -10   6   7      205.13      196.36     58.38 o 
  -8   6   7     1761.19     1587.46    204.19 o 
  -6   6   7       71.07       16.90     23.62 o 
  -4   6   7        0.07       13.00     17.69 o 
  -2   6   7      104.09      113.84     26.88 o 
   0   6   7      127.76      144.02     29.31 o 
   2   6   7      219.69      152.21     69.52 o 
   4   6   7     4317.74     3921.76    210.49 o 
   6   6   7      797.35      865.01     54.81 o 
   8   6   7     5703.12     5455.55    271.08 o 
  10   6   7     2645.91     2894.78    171.67 o 
  12   6   7      564.79      633.31     95.42 o 
  14   6   7      130.96      214.32     94.91 o 
  16   6   7      336.80      491.57    115.66 o 
  18   6   7       12.46        7.31     49.33 o 
 -19   7   7      400.47      433.68    143.24 o 
 -17   7   7      104.52      343.32    173.13 o 
 -15   7   7      118.42       57.02     58.74 o 
 -13   7   7     7336.84     6739.76   1230.42 o 
 -11   7   7       30.36       49.74     54.68 o 
  -9   7   7     3353.08     3203.11    202.13 o 
  -7   7   7     2732.82     2783.95    161.57 o 
  -5   7   7     9831.73     9442.56    719.55 o 
  -3   7   7     1212.34     1157.37     72.32 o 
  -1   7   7     1728.39     1799.72    141.56 o 
   1   7   7     3342.94     2903.12    140.94 o 
   3   7   7     6574.61     6134.52    409.81 o 
   5   7   7     2324.95     2711.36    224.01 o 
   7   7   7        3.30        6.15     17.81 o 
   9   7   7     2847.80     2829.62    127.42 o 
  11   7   7        2.78        9.88     15.00 o 
  13   7   7        6.08        7.38     38.67 o 
  15   7   7      936.17      908.61    139.90 o 
  17   7   7        4.43       35.48     77.10 o 
 -18   8   7      592.08      623.72    152.19 o 
 -16   8   7     2716.01     2814.68    611.58 o 
 -14   8   7        2.25      130.06    137.82 o 
 -12   8   7      252.03      384.46    124.03 o 
 -10   8   7     8471.97     9051.10    477.49 o 
  -8   8   7     1718.10     1717.20     81.20 o 
  -6   8   7    18953.46    18730.75    737.20 o 
  -4   8   7      345.70      288.29     52.00 o 
  -2   8   7       30.81       12.41     16.11 o 
   0   8   7     5611.83     5713.36    279.08 o 
   2   8   7       88.76       90.88     36.03 o 
   4   8   7     3311.97     3318.91    264.17 o 
   6   8   7      936.93      946.30     83.25 o 
   8   8   7      427.16      420.94     56.78 o 
  10   8   7     2552.25     2595.88    204.51 o 
  12   8   7      939.29      971.42     84.51 o 
  14   8   7      413.37      476.76     95.61 o 
  16   8   7      175.48      326.17    101.55 o 
 -17   9   7     2208.32     2242.99    320.14 o 
 -15   9   7       99.76      200.14    128.94 o 
 -13   9   7     3426.50     3799.63    426.53 o 
 -11   9   7      519.27      554.12     88.75 o 
  -9   9   7      297.21      340.24     56.00 o 
  -7   9   7        9.75       37.77     29.16 o 
  -5   9   7     1145.67     1345.09    114.28 o 
  -3   9   7     2225.42     2149.31    163.74 o 
  -1   9   7      193.07      176.53     48.99 o 
   1   9   7     2157.95     2187.38    198.07 o 
   3   9   7     8256.46     7917.78    546.14 o 
   5   9   7       79.97       92.02     31.77 o 
   7   9   7     6615.10     5970.54    512.99 o 
   9   9   7       26.38       43.65     28.04 o 
  11   9   7       29.74      144.48     68.44 o 
  13   9   7     2151.83     1960.18    207.57 o 
  15   9   7       13.30       32.29     34.46 o 
 -16  10   7     1068.72     1033.10    233.26 o 
 -14  10   7      530.08      557.18    168.55 o 
 -12  10   7      254.36      237.88     75.74 o 
 -10  10   7      149.44      219.08     67.24 o 
  -8  10   7      189.16      217.60     45.04 o 
  -6  10   7     3153.79     3068.96    156.22 o 
  -4  10   7     2105.36     2147.03    188.48 o 
  -2  10   7     5040.19     5470.67    264.95 o 
   0  10   7      453.52      453.61     74.73 o 
   2  10   7      123.09      107.32     44.43 o 
   4  10   7     5358.88     5102.39    255.30 o 
   6  10   7       58.55       65.41     30.81 o 
   8  10   7      187.28      218.19     59.99 o 
  10  10   7     4675.19     4806.71    858.37 o 
  12  10   7      104.41       53.13     33.12 o 
 -13  11   7     1132.75     1272.31    404.41 o 
 -11  11   7     1816.37     1853.99    267.47 o 
  -9  11   7      155.22      150.44    107.82 o 
  -7  11   7     2634.39     2935.97    151.62 o 
  -5  11   7        8.75       32.64     35.15 o 
  -3  11   7      586.85      484.24     93.67 o 
  -1  11   7       10.05        6.78     25.28 o 
   1  11   7      587.67      555.40     89.34 o 
   3  11   7      827.59     1161.27    178.01 o 
   5  11   7      567.27      555.08    121.77 o 
   7  11   7     2205.92     2399.71    156.18 o 
   9  11   7        2.33       19.62     28.03 o 
  11  11   7        7.05       17.86     29.98 o 
 -10  12   7      346.25      391.04    100.83 o 
  -8  12   7        0.66       -5.93     38.73 o 
  -6  12   7     1441.27     1584.50    133.17 o 
  -4  12   7     1004.58     1389.69    125.65 o 
  -2  12   7      412.11      348.91     67.97 o 
   0  12   7       38.14       38.30     36.64 o 
   2  12   7       56.19       64.29     42.76 o 
   4  12   7       39.15       34.79     35.02 o 
   6  12   7        0.60       22.78     38.55 o 
   8  12   7       12.89       20.56     33.91 o 
  -5  13   7      680.14      812.13     88.37 o 
  -3  13   7       17.70        4.60     20.69 o 
  -1  13   7       14.08       42.38     47.90 o 
   1  13   7        3.62       13.79     33.33 o 
   3  13   7        7.94       14.74     33.50 o 
 -22   0   8      172.65      127.76     85.76 o 
 -20   0   8      385.42      354.45     79.47 o 
 -18   0   8      246.56      271.40     74.84 o 
 -16   0   8     2082.26     1782.83    198.97 o 
 -14   0   8     8476.13     9613.38    602.33 o 
 -12   0   8     9219.97     8677.21    527.77 o 
 -10   0   8    11476.93    10728.99    600.49 o 
  -8   0   8   109861.87   115989.34   9987.96 o 
  -6   0   8    71283.02    82134.38   6538.69 o 
  -4   0   8    18485.76    19219.71   1112.49 o 
  -2   0   8    22942.88    21626.73   1821.11 o 
   0   0   8    15603.30    16140.46   1365.16 o 
   2   0   8     5923.12     6597.05    659.65 o 
   4   0   8    21100.46    19637.00   1687.56 o 
   6   0   8     4930.78     4919.70    565.22 o 
   8   0   8    12147.32    11540.46   1041.41 o 
  10   0   8     7263.18     6669.32    852.55 o 
  12   0   8       26.93      410.25    192.90 o 
  14   0   8      102.68      163.32     21.50 o 
  16   0   8      208.53       39.53    103.20 o 
  18   0   8     2937.99     3491.14    554.43 o 
  20   0   8     2597.45     2981.23    538.24 o 
 -23   1   8       13.15        2.93     17.99 o 
 -21   1   8     1072.66     1088.26    110.31 o 
 -19   1   8     2541.43     2525.70    125.56 o 
 -17   1   8    10603.54    10457.39    447.67 o 
 -15   1   8    32613.38    32349.23   1424.84 o 
 -13   1   8       72.45      109.50     33.88 o 
 -11   1   8     1013.29      979.44     85.81 o 
  -9   1   8     2612.15     2929.00    142.80 o 
  -7   1   8    11411.19    11476.01    489.66 o 
  -5   1   8    46645.18    46297.56   2308.23 o 
  -3   1   8    13372.47    12267.54    595.42 o 
  -1   1   8      535.63      415.19     29.79 o 
   1   1   8    41195.13    44518.71   2385.55 o 
   3   1   8     4692.24     4847.87    345.84 o 
   5   1   8     4341.76     4945.60    345.70 o 
   7   1   8      916.06      915.95    165.92 o 
   9   1   8     1613.63     2363.87    229.36 o 
  11   1   8    15138.45    15255.39    699.74 o 
  13   1   8     7982.93     7207.58    263.04 o 
  15   1   8     4827.64     4381.72    282.28 o 
  17   1   8     1695.81     1720.81    302.97 o 
  19   1   8      201.14      105.58    114.66 o 
 -22   2   8      924.94      986.57    139.12 o 
 -20   2   8      132.40      156.50     62.02 o 
 -18   2   8       81.96       77.81     31.48 o 
 -16   2   8      630.23      655.69     43.46 o 
 -14   2   8      559.10      582.83     34.76 o 
 -12   2   8     7919.07     8114.94    267.95 o 
 -10   2   8     7118.72     6920.40    212.91 o 
  -8   2   8      273.41      177.65     28.31 o 
  -6   2   8     4617.83     4559.56    146.92 o 
  -4   2   8      630.05      728.43     40.24 o 
  -2   2   8     2606.51     2593.17    108.65 o 
   0   2   8     1973.57     1830.48     88.23 o 
   2   2   8    32558.33    39756.43   3296.17 o 
   4   2   8     1229.52     1400.60     42.66 o 
   6   2   8     9674.96     9568.10    283.80 o 
   8   2   8    14793.66    14268.33    675.83 o 
  10   2   8      301.70      285.80     90.92 o 
  12   2   8      266.72      375.42    122.15 o 
  14   2   8       15.42       12.42      8.48 o 
  16   2   8      137.15      164.63     46.92 o 
  18   2   8     2673.42     3098.25    414.28 o 
  20   2   8      606.08      763.00    168.44 o 
 -23   3   8     2288.25     2272.87    383.11 o 
 -21   3   8        0.05        3.85     29.35 o 
 -19   3   8     2517.34     2359.82    462.20 o 
 -17   3   8       89.41      131.31     57.75 o 
 -15   3   8     5270.61     5365.15    341.35 o 
 -13   3   8     4273.37     4149.63    297.91 o 
 -11   3   8     8796.01     8570.29    716.29 o 
  -9   3   8     2708.21     2810.02    199.70 o 
  -7   3   8      619.22      697.87     60.40 o 
  -5   3   8      187.69      206.73     18.15 o 
  -3   3   8     9291.11     9243.33    304.07 o 
  -1   3   8    12635.25    12565.85    422.74 o 
   1   3   8      147.56      138.39     23.85 o 
   3   3   8      133.71      248.46     29.69 o 
   5   3   8      557.97      644.54     41.60 o 
   7   3   8    13199.39    13252.16    537.58 o 
   9   3   8       45.11       22.62     10.39 o 
  11   3   8     2722.65     3044.63    202.31 o 
  13   3   8      185.26      197.59     78.11 o 
  15   3   8     2076.76     2338.11    298.58 o 
  17   3   8        9.47       10.01     11.81 o 
  19   3   8      740.35     1136.89    159.53 o 
 -22   4   8      304.40      339.89     90.22 o 
 -20   4   8      376.10      353.22    102.43 o 
 -18   4   8     2394.22     2246.48    191.62 o 
 -16   4   8     1717.64     1720.23    155.41 o 
 -14   4   8     5129.55     5194.00    314.59 o 
 -12   4   8      204.35      343.39    120.68 o 
 -10   4   8      139.94      133.18     45.24 o 
  -8   4   8      377.36      293.01     63.52 o 
  -6   4   8      303.54      280.88     20.35 o 
  -4   4   8     3017.21     2610.92    115.49 o 
  -2   4   8    46171.05    52931.41   2353.06 o 
   0   4   8      945.97      962.40     74.23 o 
   2   4   8        3.19       24.83     28.68 o 
   4   4   8      749.22      747.41    104.54 o 
   6   4   8     4403.61     4298.72    300.91 o 
   8   4   8      360.26      330.46     39.59 o 
  10   4   8      873.63      855.39    123.19 o 
  12   4   8      725.80      892.75    119.20 o 
  14   4   8     4447.10     4763.32    379.68 o 
  16   4   8      108.64      140.53     80.22 o 
  18   4   8      380.45      463.57    144.27 o 
 -21   5   8     1300.45     1326.63    154.14 o 
 -19   5   8      197.68      269.59     82.63 o 
 -17   5   8       14.83       41.37     44.69 o 
 -15   5   8       66.03       45.31     42.59 o 
 -13   5   8     1238.05     1234.83    130.84 o 
 -11   5   8    13030.89    12804.29    764.98 o 
  -9   5   8      883.26      917.88     92.46 o 
  -7   5   8     8637.66     8663.69    380.84 o 
  -5   5   8      791.19      886.22     96.97 o 
  -3   5   8      266.35      241.23     51.42 o 
  -1   5   8     1777.64     1982.95    281.34 o 
   1   5   8      637.71      635.22     79.14 o 
   3   5   8     4805.08     4885.34    181.39 o 
   5   5   8    14057.94    13062.31    537.50 o 
   7   5   8     5662.53     5512.45    340.97 o 
   9   5   8     7408.80     7771.90    359.39 o 
  11   5   8     3828.70     3890.22    227.99 o 
  13   5   8     1475.68     1642.38    166.35 o 
  15   5   8      309.46      379.86    101.03 o 
  17   5   8     2688.52     2939.29    260.50 o 
  19   5   8     1061.01     1077.41    183.05 o 
 -20   6   8      522.76      561.48    118.34 o 
 -18   6   8     5660.76     5268.18    847.89 o 
 -16   6   8     3595.31     3705.67    287.52 o 
 -14   6   8      937.36      972.86    142.37 o 
 -12   6   8     1168.52     1347.92    201.51 o 
 -10   6   8     2533.99     3151.44    225.17 o 
  -8   6   8      853.36     1178.53    278.10 o 
  -6   6   8    10971.30    10976.88    359.79 o 
  -4   6   8     9152.21     9442.41    378.84 o 
  -2   6   8     5085.41     4160.39    393.34 o 
   0   6   8      182.18      253.93     48.90 o 
   2   6   8    18838.43    18759.60    778.34 o 
   4   6   8     1269.35     1684.34     88.13 o 
   6   6   8       54.04      253.66     55.10 o 
   8   6   8    16695.42    14750.46    927.18 o 
  10   6   8     7867.85     7662.08    315.03 o 
  12   6   8      797.42      870.02    114.12 o 
  14   6   8     6392.63     7597.81    714.58 o 
  16   6   8        6.05       28.23     54.89 o 
  18   6   8     1654.73     2168.32    278.02 o 
 -19   7   8       58.88      234.93    139.31 o 
 -17   7   8      359.20      327.48    109.77 o 
 -15   7   8     1998.72     2122.45    226.95 o 
 -13   7   8        4.84       31.78     53.27 o 
 -11   7   8     6617.97     6029.04    691.07 o 
  -9   7   8     8219.61     8488.29    430.63 o 
  -7   7   8    13389.38    14514.71    575.76 o 
  -5   7   8     6265.41     6654.23    246.53 o 
  -3   7   8       83.44       49.77     23.33 o 
  -1   7   8       10.13       53.74     24.45 o 
   1   7   8     1830.19     1465.60    112.59 o 
   3   7   8     5038.15     4688.97    187.97 o 
   5   7   8    19727.15    18070.89    994.30 o 
   7   7   8    10727.32     9229.13    845.59 o 
   9   7   8      511.77      607.32     45.63 o 
  11   7   8     2037.02     2204.64    130.43 o 
  13   7   8      253.41      306.41     47.57 o 
  15   7   8      229.65      155.71     34.80 o 
  17   7   8     1091.87     1132.43    177.15 o 
 -18   8   8     3685.16     3164.48    988.26 o 
 -16   8   8      698.36      675.19    154.62 o 
 -14   8   8     3108.17     2815.00    523.11 o 
 -12   8   8      252.04      300.44    157.57 o 
 -10   8   8      622.13      497.23    263.83 o 
  -8   8   8     9062.54     9285.97    328.64 o 
  -6   8   8     2467.22     2552.02    115.63 o 
  -4   8   8      215.66      202.28     39.64 o 
  -2   8   8     9583.12     8711.55   1076.18 o 
   0   8   8      525.60      519.56     71.57 o 
   2   8   8       46.75       30.25     20.89 o 
   4   8   8     9456.45    10590.22    617.79 o 
   6   8   8     1632.24     1470.29    180.66 o 
   8   8   8       42.22      106.18     45.85 o 
  10   8   8      378.67      316.33     70.77 o 
  12   8   8       47.21       46.17     22.77 o 
  14   8   8     1278.65     1301.97    143.56 o 
  16   8   8      566.92      629.74    134.93 o 
 -17   9   8      132.62      127.38    117.52 o 
 -15   9   8        2.05       19.56     79.47 o 
 -13   9   8       43.93       32.46     73.29 o 
 -11   9   8      845.39      833.41    122.74 o 
  -9   9   8       58.80       66.34     25.34 o 
  -7   9   8      180.65      209.84     43.46 o 
  -5   9   8      197.80      227.83     41.18 o 
  -3   9   8      247.51      191.52     39.17 o 
  -1   9   8     1340.93     1593.34    156.01 o 
   1   9   8      114.26       73.88     39.39 o 
   3   9   8     1090.47      679.20    132.62 o 
   5   9   8     3469.67     3654.55    339.18 o 
   7   9   8     4173.19     3865.89    373.97 o 
   9   9   8      668.83      452.52     75.76 o 
  11   9   8      432.50      359.95     55.56 o 
  13   9   8      117.77      104.57     27.91 o 
 -14  10   8        0.78        1.68     47.59 o 
 -12  10   8      629.44      712.95    119.54 o 
 -10  10   8       71.19       84.98     75.49 o 
  -8  10   8      398.96      399.58     60.73 o 
  -6  10   8      208.13      220.25     50.12 o 
  -4  10   8        9.12        1.73     22.19 o 
  -2  10   8     4305.19     3584.18    401.20 o 
   0  10   8        5.18       96.82     44.35 o 
   2  10   8     2425.94     1868.87    182.51 o 
   4  10   8     3547.96     2999.14    182.17 o 
   6  10   8      159.49      112.55     47.07 o 
   8  10   8        6.90       -2.16     28.88 o 
  10  10   8       42.30       39.93     29.11 o 
  12  10   8      165.28       72.04     42.90 o 
 -13  11   8      500.26      438.85    235.79 o 
 -11  11   8     2308.16     2444.54    309.64 o 
  -9  11   8      585.47      698.46    150.32 o 
  -7  11   8       11.39       45.80     34.87 o 
  -5  11   8     5589.23     5620.37    439.31 o 
  -3  11   8     1512.31     1392.78    137.23 o 
  -1  11   8     2744.86     2483.75    159.42 o 
   1  11   8     7929.32     7526.14    765.03 o 
   3  11   8      319.73      120.07     80.14 o 
   5  11   8        9.58       46.95     48.03 o 
   7  11   8     1398.98     1174.48    117.58 o 
   9  11   8       36.08       23.10     25.93 o 
 -10  12   8      708.06      680.15    129.05 o 
  -8  12   8     6064.38     6239.52   1060.58 o 
  -6  12   8      716.46      614.07     78.79 o 
  -4  12   8       79.50      116.28     50.77 o 
  -2  12   8    11552.40    10900.46   1084.78 o 
   0  12   8      362.31      553.99    114.05 o 
   2  12   8      680.63      675.52     93.56 o 
   4  12   8     2163.06     2740.50    297.43 o 
   6  12   8       10.50       10.52     36.54 o 
  -5  13   8      797.02      703.12    125.50 o 
  -3  13   8       31.58       21.81     17.46 o 
  -1  13   8     1768.00     1417.71    191.15 o 
   1  13   8      922.84      896.29     95.25 o 
 -23   1   9        1.48      -16.77     29.52 o 
 -21   1   9        5.24        8.16     27.95 o 
 -19   1   9       27.09       25.32     22.55 o 
 -17   1   9      218.85      208.49     43.45 o 
 -15   1   9     3621.54     3411.68    154.82 o 
 -13   1   9        2.60        2.38     19.13 o 
 -11   1   9     4891.04     4775.79    195.85 o 
  -9   1   9    11433.58    10817.76    428.42 o 
  -7   1   9     1774.26     1776.74     96.70 o 
  -5   1   9     3484.11     3378.06    156.86 o 
  -3   1   9    13292.61    12424.59    478.83 o 
  -1   1   9     2615.15     2550.46     91.95 o 
   1   1   9       34.15      156.33     34.94 o 
   3   1   9      463.66      956.18    177.61 o 
   5   1   9     1109.02     1163.19    151.64 o 
   7   1   9     4498.27     4505.35    324.79 o 
   9   1   9     4706.76     4497.07    356.27 o 
  11   1   9     3292.41     3462.20    324.24 o 
  13   1   9       98.35      112.85     93.25 o 
  15   1   9      126.98      215.47    142.25 o 
  17   1   9      104.32       88.76    105.42 o 
  19   1   9      940.07     1034.20    241.62 o 
 -22   2   9       44.85       34.05     43.97 o 
 -20   2   9     2097.36     1914.28    147.69 o 
 -18   2   9      458.64      451.88     57.30 o 
 -16   2   9     2252.60     2154.91     91.07 o 
 -14   2   9      414.24      445.07     35.49 o 
 -12   2   9     4154.72     4049.70    127.76 o 
 -10   2   9      790.69      702.87     43.28 o 
  -8   2   9      290.73      233.47     28.74 o 
  -6   2   9    33557.77    35437.00   1429.32 o 
  -4   2   9    12160.34    12259.47    428.34 o 
  -2   2   9     1528.46     1396.90     96.82 o 
   0   2   9     2687.14     2212.80    136.67 o 
   2   2   9     1785.10     2086.80     85.57 o 
   4   2   9      383.30      336.68     24.34 o 
   6   2   9     4719.37     4120.87    248.69 o 
   8   2   9      684.36      690.08     87.69 o 
  10   2   9     1290.28     1231.58    125.08 o 
  12   2   9      342.67      314.84     23.15 o 
  14   2   9      356.35      264.84    110.24 o 
  16   2   9     3202.05     3634.48    469.01 o 
  18   2   9      726.36      715.98    182.93 o 
 -21   3   9        4.08       27.31     42.06 o 
 -19   3   9     2537.06     2485.34    400.50 o 
 -17   3   9      900.40      918.41    102.49 o 
 -15   3   9     1186.71     1174.05    160.27 o 
 -13   3   9      572.68      519.77    115.64 o 
 -11   3   9      247.36      366.47    123.90 o 
  -9   3   9      355.88      394.89     58.10 o 
  -7   3   9     9766.42     9238.04    360.96 o 
  -5   3   9      199.70      352.70     53.60 o 
  -3   3   9    21703.54    21256.20    862.17 o 
  -1   3   9     4181.28     3441.29    126.38 o 
   1   3   9       28.32       78.73     13.99 o 
   3   3   9     5490.90     4782.14    176.55 o 
   5   3   9    12846.96    12789.94    441.01 o 
   7   3   9      100.77       86.00     54.86 o 
   9   3   9     3460.67     3544.43    234.32 o 
  11   3   9      289.80      320.06     80.05 o 
  13   3   9     1204.75     1222.37    155.43 o 
  15   3   9     4639.88     4849.68    328.67 o 
  17   3   9     2333.95     2572.73    259.79 o 
  19   3   9      593.04      675.79    208.62 o 
 -22   4   9      620.86      486.32    157.87 o 
 -20   4   9     1147.06     1097.84    145.74 o 
 -18   4   9        5.62       27.79     39.12 o 
 -16   4   9     7470.86     7322.25    923.66 o 
 -14   4   9      773.34      555.01    200.18 o 
 -12   4   9     1938.32     1706.68    173.23 o 
 -10   4   9    10100.75     9842.83    526.36 o 
  -8   4   9      137.58      171.41     46.07 o 
  -6   4   9     5257.76     5065.63    161.73 o 
  -4   4   9    39278.02    43819.06   1905.46 o 
  -2   4   9      563.39      391.27     66.48 o 
   0   4   9       11.62       15.27     10.61 o 
   2   4   9     6461.22     5901.16    233.15 o 
   4   4   9       54.57       67.57     51.10 o 
   6   4   9     1671.19     1515.32    131.70 o 
   8   4   9     1410.17     1275.40    141.96 o 
  10   4   9      528.38      541.41    136.82 o 
  12   4   9     2499.61     2826.53    214.96 o 
  14   4   9     4290.21     4325.30    306.97 o 
  16   4   9       29.50       43.71     65.28 o 
  18   4   9     2889.30     3196.62    306.99 o 
 -21   5   9      251.85      181.03    104.54 o 
 -19   5   9      987.89      896.60    290.40 o 
 -17   5   9      148.63      115.42     65.99 o 
 -15   5   9      929.69      867.77    116.93 o 
 -13   5   9       78.29       37.04     40.64 o 
 -11   5   9     1357.40     1247.20    238.61 o 
  -9   5   9     1552.60     1999.81    231.62 o 
  -7   5   9     5452.08     5611.59    307.75 o 
  -5   5   9     3869.22     4116.10    185.33 o 
  -3   5   9       41.21       14.55     15.84 o 
  -1   5   9     2349.74     2390.53    196.22 o 
   1   5   9       23.22       53.16     17.71 o 
   3   5   9      177.25      151.78     29.20 o 
   5   5   9     3395.79     2959.20    432.38 o 
   7   5   9     4704.11     5214.77    360.20 o 
   9   5   9     9257.54     8380.78    560.61 o 
  11   5   9     2983.30     3053.78    273.05 o 
  13   5   9       28.25       11.28     11.54 o 
  15   5   9      681.38      802.67    135.84 o 
  17   5   9     2166.37     2682.40    244.98 o 
 -20   6   9       49.28       47.40     62.09 o 
 -18   6   9      161.09      139.48     78.50 o 
 -16   6   9      233.48      238.17    149.90 o 
 -14   6   9      205.22      162.23     77.55 o 
 -12   6   9      102.55      128.30     69.87 o 
 -10   6   9      462.64      480.76    133.10 o 
  -8   6   9     1553.75     1502.70    294.44 o 
  -6   6   9     5643.73     5383.96    193.01 o 
  -4   6   9        5.68       13.67     14.36 o 
  -2   6   9      175.88      195.94     60.27 o 
   0   6   9      235.04      200.34     66.71 o 
   2   6   9     2625.66     2773.14    129.99 o 
   4   6   9     2319.67     3015.67    233.88 o 
   6   6   9      110.04      109.95     89.69 o 
   8   6   9      245.15      168.83     51.54 o 
  10   6   9      270.49      262.57     41.29 o 
  12   6   9       97.80       73.87     30.40 o 
  14   6   9      269.70      314.50    114.41 o 
  16   6   9        0.14       -2.91     38.10 o 
 -19   7   9      509.61      401.92    210.82 o 
 -17   7   9       77.27      205.34    123.75 o 
 -15   7   9      315.13      252.73    193.21 o 
 -13   7   9      258.35      265.12     96.40 o 
 -11   7   9     1428.15     1886.34    193.02 o 
  -9   7   9     4834.05     5091.62    268.75 o 
  -7   7   9     1707.11     1606.50    123.99 o 
  -5   7   9        1.67       23.97     19.17 o 
  -3   7   9       14.56       25.48     19.12 o 
  -1   7   9     2493.88     2831.53    191.83 o 
   1   7   9     1564.20     1848.10    169.78 o 
   3   7   9     1679.73     1680.18    208.20 o 
   5   7   9    10937.51    10699.62    416.77 o 
   7   7   9      656.72      686.07    150.93 o 
   9   7   9     3202.92     2923.94    370.52 o 
  11   7   9     1396.36     1402.36    109.30 o 
  13   7   9      432.86      397.85     49.70 o 
  15   7   9      404.34      292.18     56.93 o 
 -18   8   9      326.35      306.36    156.72 o 
 -16   8   9     3118.22     3087.86    826.35 o 
 -14   8   9      409.09      538.85    143.91 o 
 -12   8   9     2074.92     2120.03    273.93 o 
 -10   8   9     7381.51     7872.12    441.25 o 
  -8   8   9      185.00      233.42     48.97 o 
  -6   8   9      148.64      151.07     32.17 o 
  -4   8   9     2323.98     2350.42    122.41 o 
  -2   8   9      321.48      332.33     80.35 o 
   0   8   9     1340.15     1384.14    117.06 o 
   2   8   9      271.23      325.48     40.59 o 
   4   8   9     1470.47     1571.62     90.19 o 
   6   8   9     4691.68     4251.82    194.60 o 
   8   8   9      184.71      317.11    106.92 o 
  10   8   9      770.44      870.66     71.82 o 
  12   8   9      133.09       64.08     29.41 o 
  14   8   9      265.82      205.52     48.92 o 
 -17   9   9       83.87      217.41    151.11 o 
 -15   9   9      854.66     1173.73    225.62 o 
 -13   9   9      633.81     1049.05    192.75 o 
 -11   9   9      188.86      132.87     72.22 o 
  -9   9   9     2340.41     2317.89    206.25 o 
  -7   9   9       12.51       12.28     19.98 o 
  -5   9   9     1214.23     1178.98    124.79 o 
  -3   9   9     3582.84     3895.46    197.36 o 
  -1   9   9      135.83      160.77     45.79 o 
   1   9   9      790.45      945.35    125.70 o 
   3   9   9     4701.79     3553.04    441.72 o 
   5   9   9      884.57      720.53     71.45 o 
   7   9   9     1937.57     2041.07    133.32 o 
   9   9   9     3590.33     4281.74    447.02 o 
  11   9   9       52.35       35.49     21.54 o 
  13   9   9     4246.34     4664.16    271.99 o 
 -14  10   9     2789.25     2681.87    618.40 o 
 -12  10   9     4197.63     3962.66    661.99 o 
 -10  10   9        8.20       21.50     41.49 o 
  -8  10   9      364.58      390.17     38.01 o 
  -6  10   9     3294.64     3241.33    167.36 o 
  -4  10   9       28.81       51.02     32.07 o 
  -2  10   9      529.12      426.47     78.23 o 
   0  10   9     5986.54     6223.06    332.39 o 
   2  10   9        7.13       13.17     24.65 o 
   4  10   9     1677.07     1646.24    118.90 o 
   6  10   9      883.81      926.72    114.73 o 
   8  10   9     2601.10     2722.63    521.89 o 
  10  10   9      476.40      361.77     57.46 o 
  12  10   9       44.86       32.01     22.15 o 
 -13  11   9      102.21       54.86     94.96 o 
 -11  11   9      463.44      489.30    104.28 o 
  -9  11   9      807.82      796.85    134.81 o 
  -7  11   9     2231.82     2097.80    357.35 o 
  -5  11   9      654.08      786.47     92.62 o 
  -3  11   9       80.99      167.45     49.95 o 
  -1  11   9      345.28      203.27     60.93 o 
   1  11   9      201.95      234.69     57.71 o 
   3  11   9      266.75      308.19     65.62 o 
   5  11   9       48.14       57.28     37.54 o 
   7  11   9       86.67       89.59     45.71 o 
   9  11   9        3.57       34.99     28.66 o 
 -10  12   9      253.17      241.63    135.61 o 
  -8  12   9      332.90      397.60    110.08 o 
  -6  12   9       16.17       23.06     46.31 o 
  -4  12   9       83.99       57.25     37.56 o 
  -2  12   9       27.29       18.50     26.55 o 
   0  12   9      164.32      128.58     45.26 o 
   2  12   9      533.76      541.43    222.40 o 
   4  12   9        2.52       -3.81     34.55 o 
   6  12   9       18.89       -1.76     22.68 o 
 -22   0  10      614.21      233.37    576.01 o 
 -20   0  10     1429.15     1500.41    127.64 o 
 -18   0  10    17342.49    18048.86   1671.38 o 
 -16   0  10      588.45      450.97     83.36 o 
 -14   0  10      636.93      749.00    132.94 o 
 -12   0  10    11207.55    11612.01    695.85 o 
 -10   0  10     5514.42     5655.04    401.99 o 
  -8   0  10    11403.99     9921.65    567.03 o 
  -6   0  10      210.20       87.11     41.30 o 
  -4   0  10     4698.38     4358.53    478.89 o 
  -2   0  10    10067.96     9225.62    766.22 o 
   0   0  10      632.42      388.72     55.33 o 
   2   0  10     5656.19     6547.17    259.67 o 
   4   0  10    18434.66    19842.04   1764.46 o 
   6   0  10      797.74     1331.44    209.09 o 
   8   0  10     9843.98    10203.63    984.75 o 
  10   0  10    11279.83    11157.35   1135.83 o 
  12   0  10      696.33      843.11    245.51 o 
  14   0  10       25.12       33.72    111.96 o 
  16   0  10      110.95      225.28    186.16 o 
  18   0  10      736.96      662.35    287.33 o 
 -23   1  10       20.75       18.49     70.11 o 
 -21   1  10      852.70      732.19    101.98 o 
 -19   1  10       31.34       35.50     19.54 o 
 -17   1  10      264.31      263.29     39.17 o 
 -15   1  10     6488.92     7046.67    275.47 o 
 -13   1  10      839.15      685.54     49.33 o 
 -11   1  10     2768.01     2613.52    133.37 o 
  -9   1  10     1880.20     1599.86    112.74 o 
  -7   1  10     3370.27     4110.65    206.13 o 
  -5   1  10      224.52      468.32     59.61 o 
  -3   1  10       10.01        6.27     10.22 o 
  -1   1  10      216.49      170.23     45.15 o 
   1   1  10    26786.14    29298.42   1739.87 o 
   3   1  10    29657.10    31304.01   2122.92 o 
   5   1  10    19264.36    19722.09   1083.04 o 
   7   1  10     3357.64     2942.06    254.19 o 
   9   1  10     1255.06     1340.51    188.75 o 
  11   1  10       26.94       28.75     67.12 o 
  13   1  10      355.96      266.51    149.03 o 
  15   1  10     1328.41     1244.88    228.83 o 
  17   1  10     2590.51     3108.79    379.57 o 
  19   1  10     1720.65     2114.04    404.27 o 
 -22   2  10       74.52       74.33     46.69 o 
 -20   2  10     2358.43     2345.04    183.79 o 
 -18   2  10     2808.32     2908.01    130.79 o 
 -16   2  10     1599.19     1409.53     60.34 o 
 -14   2  10     1859.63     1784.28     82.38 o 
 -12   2  10     1116.79     1050.57     90.15 o 
 -10   2  10      520.39      478.32     36.56 o 
  -8   2  10     1824.70     1647.71     80.80 o 
  -6   2  10      402.55      329.20     53.82 o 
  -4   2  10    20434.68    19476.19    711.04 o 
  -2   2  10     7115.77     6717.66    259.16 o 
   0   2  10     1308.36     1800.77    156.09 o 
   2   2  10      730.15      603.92     95.27 o 
   4   2  10     2034.01     2771.95    339.53 o 
   6   2  10      377.05      372.10     86.12 o 
   8   2  10     9339.87     9596.05    581.74 o 
  10   2  10      592.37      604.20    128.38 o 
  12   2  10      879.41      827.60    159.23 o 
  14   2  10     5231.83     5832.96    472.31 o 
  16   2  10      220.19      317.45    160.35 o 
  18   2  10      115.06      227.50    134.59 o 
 -21   3  10     1101.42      945.07    216.98 o 
 -19   3  10      477.69      491.79     83.74 o 
 -17   3  10       13.47        8.46     42.57 o 
 -15   3  10      230.22      230.72     88.65 o 
 -13   3  10    14799.62    14909.93    836.65 o 
 -11   3  10     1286.34     1193.26    130.45 o 
  -9   3  10     1918.39     1958.40    125.64 o 
  -7   3  10     3149.82     2966.04    104.94 o 
  -5   3  10     1668.89     1446.92    147.36 o 
  -3   3  10     1846.40     1461.57     84.50 o 
  -1   3  10     3061.22     3104.26    122.35 o 
   1   3  10       15.56       29.89      8.87 o 
   3   3  10       24.84       13.71     12.22 o 
   5   3  10     7518.38     6527.55    320.15 o 
   7   3  10      792.68      600.27     85.65 o 
   9   3  10    15243.43    15787.05    807.96 o 
  11   3  10      746.60      774.14    115.44 o 
  13   3  10     1605.51     1773.89    190.43 o 
  15   3  10       12.21       33.79     58.26 o 
  17   3  10     2653.15     2976.42    329.11 o 
 -22   4  10        9.02       24.97     48.38 o 
 -20   4  10      271.24      280.74     77.52 o 
 -18   4  10      194.23      163.70     65.91 o 
 -16   4  10     2168.17     1943.10    175.60 o 
 -14   4  10       28.34       36.76     42.50 o 
 -12   4  10     1457.49     1440.25    131.09 o 
 -10   4  10       53.75       35.95     31.40 o 
  -8   4  10     4606.65     4458.01    286.25 o 
  -6   4  10      855.90      751.25     50.76 o 
  -4   4  10       25.45       50.88     27.57 o 
  -2   4  10       22.93       35.67     18.56 o 
   0   4  10     2279.36     2755.91    151.71 o 
   2   4  10     3177.58     2882.33    123.15 o 
   4   4  10     7953.05     6856.44    607.02 o 
   6   4  10      538.27      544.32    100.44 o 
   8   4  10     3089.51     3353.42    161.03 o 
  10   4  10      367.19      360.39    109.53 o 
  12   4  10      598.83      649.90    118.82 o 
  14   4  10      120.84      172.89     99.52 o 
  16   4  10     2523.17     2623.48    245.04 o 
  18   4  10     1308.30     1475.41    197.75 o 
 -21   5  10     1368.24     1356.17    238.04 o 
 -19   5  10     1431.05     1402.52    155.72 o 
 -17   5  10     4795.31     4741.69    331.32 o 
 -15   5  10     2890.61     2941.77    240.85 o 
 -13   5  10     5290.30     5008.50    684.30 o 
 -11   5  10      143.00      293.99    115.72 o 
  -9   5  10      271.77      541.09    167.92 o 
  -7   5  10     3471.18     3491.16    124.95 o 
  -5   5  10    33274.70    34072.38   1465.26 o 
  -3   5  10        8.03       17.59     13.14 o 
  -1   5  10     4579.25     4182.17    140.94 o 
   1   5  10     3301.58     3111.12    132.23 o 
   3   5  10     3000.54     3068.50    186.36 o 
   5   5  10     6940.85     6738.47    249.40 o 
   7   5  10       93.32       80.54     16.82 o 
   9   5  10     4075.64     3896.04    145.40 o 
  11   5  10     4208.95     4938.62    374.40 o 
  13   5  10      422.85      524.92    116.43 o 
  15   5  10       82.78       58.32     66.22 o 
  17   5  10      385.62      228.94    105.44 o 
 -20   6  10      191.02      242.34    110.99 o 
 -18   6  10      237.02      224.02     95.73 o 
 -16   6  10     2400.24     2244.66    230.31 o 
 -14   6  10     3246.10     2926.99    644.25 o 
 -12   6  10     4052.46     4035.55    298.00 o 
 -10   6  10     1848.08     1727.66    161.16 o 
  -8   6  10    17061.85    18711.42   1018.82 o 
  -6   6  10       13.51       20.14     28.61 o 
  -4   6  10      904.98      918.31     58.82 o 
  -2   6  10     2145.64     2313.77    231.84 o 
   0   6  10      560.76      519.53     47.34 o 
   2   6  10     6905.54     6700.78    270.48 o 
   4   6  10     1891.81     2153.30    185.26 o 
   6   6  10       99.75      112.07     84.21 o 
   8   6  10    10013.24     8889.27    781.60 o 
  10   6  10       20.57       29.36     14.00 o 
  12   6  10     1083.47     1321.73    197.04 o 
  14   6  10      675.31      791.04    166.59 o 
  16   6  10      479.15      417.99    118.50 o 
 -19   7  10     1907.88     2144.81    302.39 o 
 -17   7  10     1809.90     1809.03    238.92 o 
 -15   7  10     3681.95     3663.45    304.68 o 
 -13   7  10      297.00      241.85    201.18 o 
 -11   7  10     1218.25     1149.11    215.08 o 
  -9   7  10     2377.85     2289.93    203.36 o 
  -7   7  10      187.16      288.45     65.49 o 
  -5   7  10    12683.07    12938.48    473.15 o 
  -3   7  10     1383.33     1212.69    170.03 o 
  -1   7  10     1735.07     1895.31    101.61 o 
   1   7  10      748.37      892.34     68.68 o 
   3   7  10     1600.63     1228.95    185.80 o 
   5   7  10     1385.62     1463.87    113.79 o 
   7   7  10      681.25      729.44    149.86 o 
   9   7  10     5578.67     5105.81    305.29 o 
  11   7  10     2538.65     2609.76    196.22 o 
  13   7  10       99.02       61.58     29.59 o 
  15   7  10      196.45       70.08     78.40 o 
 -18   8  10     2080.20     2209.18    635.70 o 
 -16   8  10       91.61      190.62    115.48 o 
 -14   8  10      899.41      772.96    275.35 o 
 -12   8  10     6139.82     5567.23    931.92 o 
 -10   8  10      934.85     1040.60    195.95 o 
  -8   8  10        5.82        6.93     10.14 o 
  -6   8  10      551.14      557.40     49.44 o 
  -4   8  10       47.45       82.15     31.49 o 
  -2   8  10     2223.58     2189.58    151.34 o 
   0   8  10      483.28      527.22     92.66 o 
   2   8  10       89.78      141.33     31.12 o 
   4   8  10     1327.56     1688.05    172.81 o 
   6   8  10     3125.28     3798.15    440.05 o 
   8   8  10       22.62       37.28     25.24 o 
  10   8  10        2.60        5.01     15.15 o 
  12   8  10      281.29      215.52     27.99 o 
  14   8  10      323.53      221.58     97.75 o 
 -17   9  10       99.88       58.70    102.40 o 
 -15   9  10      624.71      597.90    190.44 o 
 -13   9  10      265.73      192.05    128.63 o 
 -11   9  10     3895.50     4350.11    426.39 o 
  -9   9  10     3518.62     3761.83    247.25 o 
  -7   9  10      903.77     1065.52    134.99 o 
  -5   9  10     3075.83     3097.69    157.38 o 
  -3   9  10     1527.80     1736.54    178.23 o 
  -1   9  10       66.87       47.81     39.70 o 
   1   9  10      132.98       71.82     33.64 o 
   3   9  10      121.76       61.36     28.27 o 
   5   9  10      432.45      444.24     50.54 o 
   7   9  10     1479.73     1225.87    167.55 o 
   9   9  10      766.99      519.09    110.83 o 
  11   9  10       23.10       30.54     18.26 o 
  13   9  10      361.56      329.98     58.19 o 
 -14  10  10      113.84       86.42    107.11 o 
 -12  10  10       46.86       40.42     83.10 o 
 -10  10  10       65.35       92.99     60.97 o 
  -8  10  10      448.99      313.12    154.79 o 
  -6  10  10     1621.02     1623.96     96.45 o 
  -4  10  10        4.40       18.61     28.72 o 
  -2  10  10        8.50       -1.44     11.27 o 
   0  10  10     3310.68     3232.86    172.42 o 
   2  10  10       12.07       69.88     47.28 o 
   4  10  10       99.42      108.10     51.98 o 
   6  10  10     2751.83     2870.51    298.89 o 
   8  10  10      289.45      283.23     68.60 o 
  10  10  10     1754.84     1520.88    265.22 o 
 -11  11  10     1654.70     1489.12    411.22 o 
  -9  11  10     3596.68     3905.87    388.26 o 
  -7  11  10      506.17      454.03    226.84 o 
  -5  11  10      529.43      589.05     65.93 o 
  -3  11  10      782.18      857.96     87.09 o 
  -1  11  10      463.17      327.51    130.55 o 
   1  11  10     2354.45     2708.58    305.40 o 
   3  11  10     1425.55     1341.61    179.27 o 
   5  11  10      109.72       33.96     49.81 o 
   7  11  10        8.35       45.90     29.29 o 
   9  11  10      486.47      456.57     72.39 o 
  -8  12  10     2372.49     2339.76    234.16 o 
  -6  12  10     2797.08     2707.87    263.79 o 
  -4  12  10      168.23      179.13     57.11 o 
  -2  12  10     1400.48     1481.84    215.77 o 
   0  12  10      466.76      484.73     70.41 o 
   2  12  10      116.42       34.04     37.19 o 
   4  12  10      998.04      831.70    139.35 o 
 -21   1  11      150.58      133.14     49.74 o 
 -19   1  11       21.26       18.43     20.45 o 
 -17   1  11      159.13      161.47     41.93 o 
 -15   1  11       66.36       53.47     25.14 o 
 -13   1  11     2772.69     2867.36    129.18 o 
 -11   1  11      859.49      779.57     56.11 o 
  -9   1  11     6676.53     6408.75    256.74 o 
  -7   1  11      360.49      276.60     49.52 o 
  -5   1  11      757.25      685.75     69.81 o 
  -3   1  11     5082.59     4817.37    194.90 o 
  -1   1  11      124.73      136.33     24.90 o 
   1   1  11     6587.26     7106.15    298.34 o 
   3   1  11    14104.84    13616.82    870.04 o 
   5   1  11     1284.30     1404.27    150.54 o 
   7   1  11      775.51      823.34    121.43 o 
   9   1  11     7393.43     6843.83    541.73 o 
  11   1  11        5.84       41.12     75.61 o 
  13   1  11      460.28      683.27    215.37 o 
  15   1  11     2017.87     2073.72    298.40 o 
  17   1  11       40.15      128.36    156.19 o 
 -22   2  11     1258.29     1165.82    130.06 o 
 -20   2  11     1017.81     1004.61    102.91 o 
 -18   2  11        6.89        2.62      6.51 o 
 -16   2  11     4089.27     3854.33    126.37 o 
 -14   2  11     3639.13     3547.16    139.29 o 
 -12   2  11      150.50      121.62     24.51 o 
 -10   2  11     5318.18     4890.50    217.35 o 
  -8   2  11       97.20      123.71     39.98 o 
  -6   2  11     3122.33     3041.17    120.09 o 
  -4   2  11    16486.47    16640.35    606.52 o 
  -2   2  11      968.91      864.11     45.89 o 
   0   2  11    25692.96    28382.79   2465.21 o 
   2   2  11       10.13       45.73     13.16 o 
   4   2  11     1670.02     1696.98    182.85 o 
   6   2  11    10963.70    11122.85    625.49 o 
   8   2  11       73.31       92.44     67.82 o 
  10   2  11     3331.45     3509.26    280.73 o 
  12   2  11    10635.27    11432.84    774.52 o 
  14   2  11      889.12      793.47    182.08 o 
  16   2  11     1381.57     1396.57    249.67 o 
  18   2  11      314.03      463.05    150.51 o 
 -21   3  11      413.38      482.17     87.94 o 
 -19   3  11       77.29       90.91     56.60 o 
 -17   3  11     3630.26     3799.88    274.85 o 
 -15   3  11       24.40       63.18     63.35 o 
 -13   3  11    11703.00    12225.77    730.09 o 
 -11   3  11     1696.55     1586.57    153.51 o 
  -9   3  11       10.76       15.77      9.07 o 
  -7   3  11    12869.80    12644.55    453.80 o 
  -5   3  11     9198.63     9565.77    345.52 o 
  -3   3  11     6458.68     7380.24    805.12 o 
  -1   3  11    13506.39    12675.08    511.36 o 
   1   3  11     1038.97     1008.73     97.22 o 
   3   3  11    12187.02    11634.42    530.53 o 
   5   3  11     3597.45     3062.35    145.77 o 
   7   3  11     1219.91     1468.38     83.06 o 
   9   3  11     8531.46     7970.86    424.05 o 
  11   3  11     5373.33     5193.56    326.54 o 
  13   3  11     3267.47     3293.49    303.96 o 
  15   3  11      862.38      898.08    174.73 o 
  17   3  11      755.93      743.36    190.75 o 
 -20   4  11     2145.33     2037.93    453.49 o 
 -18   4  11      111.04       84.59     61.59 o 
 -16   4  11     6340.83     5783.78    635.74 o 
 -14   4  11    15397.35    15296.94    896.23 o 
 -12   4  11      193.10      110.78     96.30 o 
 -10   4  11    10061.52    10170.59    560.62 o 
  -8   4  11     3104.62     3374.43    132.53 o 
  -6   4  11     2202.83     2260.40    166.01 o 
  -4   4  11    56115.35    60596.71   2939.22 o 
  -2   4  11     1141.88     1201.66     85.23 o 
   0   4  11      705.54      678.54    102.61 o 
   2   4  11     4081.98     3838.38    187.93 o 
   4   4  11      169.26      214.99     34.70 o 
   6   4  11     4366.30     4028.42    139.44 o 
   8   4  11     1101.28      746.26    125.24 o 
  10   4  11     8571.38     8210.99    352.45 o 
  12   4  11      324.78      326.98     37.85 o 
  14   4  11     1305.70     1377.49    174.68 o 
  16   4  11     3675.57     4301.22    339.29 o 
 -21   5  11      152.27      141.11     70.00 o 
 -19   5  11       10.14       35.79     56.35 o 
 -17   5  11      227.41      220.73     81.15 o 
 -15   5  11      789.56      757.48    115.89 o 
 -13   5  11     7291.78     6735.39    613.34 o 
 -11   5  11     2658.88     2119.95    478.04 o 
  -9   5  11      105.37      103.63     53.36 o 
  -7   5  11    15568.40    16045.28    616.14 o 
  -5   5  11     1197.00     1061.85     85.01 o 
  -3   5  11       11.03       68.48     33.22 o 
  -1   5  11     3477.17     3543.91    123.58 o 
   1   5  11     1458.05     1517.38     74.68 o 
   3   5  11      338.29      349.52     36.48 o 
   5   5  11     8545.92     7412.69    346.41 o 
   7   5  11    11328.88    11152.98    405.62 o 
   9   5  11     2700.14     2531.79    117.56 o 
  11   5  11      265.65      184.76     20.96 o 
  13   5  11     1152.05     1176.15    179.15 o 
  15   5  11      103.54       75.63     76.46 o 
  17   5  11        5.88        0.42     44.97 o 
 -20   6  11      638.53      787.79    174.88 o 
 -18   6  11      990.81      851.70    312.75 o 
 -16   6  11     1475.44     1156.99    261.46 o 
 -14   6  11      194.28      229.37     92.31 o 
 -12   6  11       39.64       62.49     62.91 o 
 -10   6  11      182.68      174.77    123.51 o 
  -8   6  11      125.50      199.67     67.85 o 
  -6   6  11     6736.99     6363.34    270.58 o 
  -4   6  11      952.28     1141.16     87.56 o 
  -2   6  11        3.00        8.02     12.15 o 
   0   6  11      444.35      451.13     44.66 o 
   2   6  11      118.53      106.56     26.98 o 
   4   6  11      578.45      497.64     43.32 o 
   6   6  11       10.52       30.28     13.42 o 
   8   6  11      581.92      529.38     63.77 o 
  10   6  11      292.81      225.69     59.31 o 
  12   6  11      188.35      304.55    105.36 o 
  14   6  11      348.37      353.01    122.39 o 
  16   6  11      300.15      244.50    108.62 o 
 -19   7  11      124.80      113.27     83.17 o 
 -17   7  11      959.96     1609.45    349.16 o 
 -15   7  11       41.48       67.17     68.32 o 
 -13   7  11      683.38      555.22    223.02 o 
 -11   7  11     2154.04     2813.58    376.75 o 
  -9   7  11        0.55       56.01     59.38 o 
  -7   7  11      832.08      952.75     69.24 o 
  -5   7  11      854.29      812.47     55.14 o 
  -3   7  11      372.71      352.05     54.90 o 
  -1   7  11     4742.44     4698.79    369.59 o 
   1   7  11     2446.17     2527.26    137.96 o 
   3   7  11        0.35       26.86     19.38 o 
   5   7  11     1201.56     1308.29     81.55 o 
   7   7  11       12.07       43.96     20.33 o 
   9   7  11        3.61       18.17     22.20 o 
  11   7  11     1127.41     1121.22     88.65 o 
  13   7  11       86.75       37.37     25.40 o 
  15   7  11      188.60      137.37     94.72 o 
 -18   8  11       87.85      106.37     91.20 o 
 -16   8  11      348.52      369.96    151.76 o 
 -14   8  11     1831.34     1717.47    246.85 o 
 -12   8  11     2009.91     1985.81    252.48 o 
 -10   8  11    20124.01    21274.12   1627.71 o 
  -8   8  11     1668.29     1866.35     91.17 o 
  -6   8  11       25.88       50.55     20.20 o 
  -4   8  11     7838.54     7911.48    326.34 o 
  -2   8  11      549.81      643.84    150.20 o 
   0   8  11      309.42      245.20     42.95 o 
   2   8  11     1495.71     1319.55     75.61 o 
   4   8  11     2062.00     1940.26     96.72 o 
   6   8  11     3681.27     3093.95    264.46 o 
   8   8  11     1011.66     1006.16     60.93 o 
  10   8  11       22.88       27.62     26.23 o 
  12   8  11        3.90       16.38     12.57 o 
  14   8  11       99.55       87.90     83.86 o 
 -15   9  11      778.70      837.20    207.88 o 
 -13   9  11      543.99      746.31    195.65 o 
 -11   9  11      779.74      663.97    224.50 o 
  -9   9  11     1175.38     1196.40    124.44 o 
  -7   9  11     2320.45     2290.60    102.54 o 
  -5   9  11      428.54      433.57     51.78 o 
  -3   9  11     5880.53     5900.32    284.25 o 
  -1   9  11     7439.76     7054.98    333.74 o 
   1   9  11     1740.31     1590.52     97.46 o 
   3   9  11    11372.45    10266.96    841.79 o 
   5   9  11     1939.15     1750.91     97.75 o 
   7   9  11      212.53      112.90    118.45 o 
   9   9  11     2669.25     2358.57    369.78 o 
  11   9  11      113.85       80.53     33.68 o 
 -14  10  11      742.82      886.05    221.63 o 
 -12  10  11      475.64      475.02    152.46 o 
 -10  10  11     3771.55     3312.38    452.11 o 
  -8  10  11      615.83      645.45    121.30 o 
  -6  10  11     5136.48     5502.53    255.90 o 
  -4  10  11     1723.76     1769.47    114.28 o 
  -2  10  11       89.78       87.60     43.41 o 
   0  10  11     8217.17     7353.29    423.99 o 
   2  10  11       19.38       22.85     24.68 o 
   4  10  11       52.34       35.03     30.79 o 
   6  10  11    13727.60    17061.04   1522.55 o 
   8  10  11      256.20      329.97     51.91 o 
  10  10  11       18.32       25.28     20.49 o 
 -11  11  11      569.28      567.61    190.69 o 
  -9  11  11      242.46      247.78     95.86 o 
  -7  11  11       57.95       74.95     59.56 o 
  -5  11  11       83.49       82.71     42.60 o 
  -3  11  11     2032.32     2166.74    161.54 o 
  -1  11  11      470.99      434.95     79.42 o 
   1  11  11      105.08       73.58     32.07 o 
   3  11  11      484.70      657.48     82.98 o 
   5  11  11      176.41       65.09     35.95 o 
   7  11  11     1708.46     1313.35    113.72 o 
  -6  12  11        0.21        5.84     47.78 o 
  -4  12  11      149.53      112.40     44.77 o 
  -2  12  11        8.83       -1.45     16.15 o 
   0  12  11      484.12      538.73    127.56 o 
   2  12  11       31.44      101.72     42.35 o 
 -22   0  12      354.90       26.98     70.15 o 
 -20   0  12     4005.72     4231.27    478.42 o 
 -18   0  12     3156.60     3516.75    330.68 o 
 -16   0  12     6511.88     7156.29    432.29 o 
 -14   0  12     5288.48     4876.61    326.53 o 
 -12   0  12    43106.25    45181.17   3247.07 o 
 -10   0  12     3591.44     3038.31    245.46 o 
  -8   0  12     4940.54     5210.04    347.96 o 
  -6   0  12    10392.68     9666.74    840.41 o 
  -4   0  12       20.15       29.68     55.31 o 
  -2   0  12     6651.46     5304.16    489.68 o 
   0   0  12     9176.48     8219.36    978.00 o 
   2   0  12      472.93      754.85     96.79 o 
   4   0  12     3029.23     2738.39    414.13 o 
   6   0  12     3398.41     3402.11    414.13 o 
   8   0  12       43.14       94.43    120.06 o 
  10   0  12       44.54       29.68     98.48 o 
  12   0  12     9407.24     8147.80    973.96 o 
  14   0  12      547.57      356.13    219.88 o 
  16   0  12     4949.95     5325.74    758.12 o 
  18   0  12     1215.67     1691.61    685.28 o 
 -21   1  12     1060.94      986.62    122.61 o 
 -19   1  12     3066.37     3365.41    194.41 o 
 -17   1  12      182.48      281.06     50.90 o 
 -15   1  12      356.86      285.07     33.40 o 
 -13   1  12     2630.67     2351.87    126.74 o 
 -11   1  12     2906.55     3157.82    158.90 o 
  -9   1  12    16976.42    17059.02    810.59 o 
  -7   1  12      219.38      229.88     46.68 o 
  -5   1  12    13169.92    11874.49    803.99 o 
  -3   1  12     8618.52     8302.00    387.27 o 
  -1   1  12     2630.86     3086.18    288.09 o 
   1   1  12     1049.23      832.24    103.95 o 
   3   1  12      272.86      301.07     17.02 o 
   5   1  12      422.17      416.53    100.08 o 
   7   1  12    15464.03    15772.64    919.26 o 
   9   1  12     5467.05     5706.59    394.08 o 
  11   1  12      774.41      715.04    207.09 o 
  13   1  12     2252.49     2586.25    336.61 o 
  15   1  12      141.77      147.25    155.25 o 
  17   1  12      296.23      277.62    205.05 o 
 -22   2  12      178.91      223.30     64.72 o 
 -20   2  12      804.92      801.48    103.14 o 
 -18   2  12      983.12     1011.51     99.78 o 
 -16   2  12     1526.59     1900.15    171.19 o 
 -14   2  12      838.52      829.38     66.78 o 
 -12   2  12      607.58      624.19     54.63 o 
 -10   2  12      500.19      500.81     50.79 o 
  -8   2  12      564.13      536.31     41.75 o 
  -6   2  12     2063.93     2197.41    156.76 o 
  -4   2  12     3966.43     3997.85    153.23 o 
  -2   2  12    17378.08    17471.87    657.95 o 
   0   2  12     1909.85     1839.82    103.22 o 
   2   2  12     1129.74      779.39    111.68 o 
   4   2  12     9866.94     9808.42    785.10 o 
   6   2  12     1505.78     1262.20    168.49 o 
   8   2  12      732.66      688.55    142.47 o 
  10   2  12     2128.65     2269.89    253.85 o 
  12   2  12      840.51     1060.95    228.34 o 
  14   2  12      311.54      396.84    177.54 o 
  16   2  12     1782.45     2002.19    287.03 o 
 -21   3  12      342.54      366.41     86.29 o 
 -19   3  12      819.65      773.82    101.25 o 
 -17   3  12      785.87      769.00    136.01 o 
 -15   3  12     4527.16     4358.68    366.25 o 
 -13   3  12     7830.26     7182.51    436.30 o 
 -11   3  12      868.98      797.10    114.82 o 
  -9   3  12      719.20      717.76     37.74 o 
  -7   3  12     2851.25     2925.92    195.06 o 
  -5   3  12     4737.86     4453.70    162.74 o 
  -3   3  12    11381.15    11880.51    448.06 o 
  -1   3  12      205.29      250.04     32.67 o 
   1   3  12      538.11      639.78    109.66 o 
   3   3  12     5750.54     5064.45    381.81 o 
   5   3  12        2.98        8.73      9.39 o 
   7   3  12     2304.77     2407.60    214.92 o 
   9   3  12      584.34      660.74    133.47 o 
  11   3  12      680.33      914.74    200.66 o 
  13   3  12      616.61      743.77    178.48 o 
  15   3  12     1420.40     1674.22    240.59 o 
  17   3  12       42.50       79.49    112.27 o 
 -20   4  12      711.64      774.60    123.45 o 
 -18   4  12     1509.53     1606.75    155.44 o 
 -16   4  12       74.33      119.32     77.41 o 
 -14   4  12      209.67      272.53     91.25 o 
 -12   4  12       64.00       79.98     49.30 o 
 -10   4  12     1747.82     1790.16    147.69 o 
  -8   4  12      681.62      758.59     46.09 o 
  -6   4  12    15777.14    16363.76    631.09 o 
  -4   4  12     2057.50     2443.50    212.38 o 
  -2   4  12     1193.01     1426.97     91.66 o 
   0   4  12      356.21      433.52    107.97 o 
   2   4  12     2178.37     2431.43    258.52 o 
   4   4  12     1213.52     1149.03     56.72 o 
   6   4  12     1822.55     1612.87     59.16 o 
   8   4  12      441.27      398.31     38.61 o 
  10   4  12     1491.29     1463.43    166.14 o 
  12   4  12      141.92      182.83     13.35 o 
  14   4  12       28.29       33.03     68.08 o 
  16   4  12        0.92        1.34     49.95 o 
 -19   5  12      268.41      297.85     93.03 o 
 -17   5  12      487.86      513.29    101.02 o 
 -15   5  12     4483.73     4557.38    348.99 o 
 -13   5  12      919.78      946.05    131.93 o 
 -11   5  12       23.37       24.28     43.13 o 
  -9   5  12     4585.70     5216.15    383.06 o 
  -7   5  12    14066.08    14211.28    609.24 o 
  -5   5  12     1241.03     1304.00     95.73 o 
  -3   5  12     5149.56     5362.95    408.14 o 
  -1   5  12      374.38      427.88     39.82 o 
   1   5  12    18478.84    17791.83    737.65 o 
   3   5  12      144.85      177.43     26.07 o 
   5   5  12       10.54       26.77     13.08 o 
   7   5  12     3572.94     2850.00    315.56 o 
   9   5  12     1841.50     2238.78    309.78 o 
  11   5  12     5695.76     5062.44    347.17 o 
  13   5  12      882.52      878.13    163.91 o 
  15   5  12      579.76      569.20    152.34 o 
 -20   6  12      373.53      441.87    132.68 o 
 -18   6  12      528.18      599.32    134.31 o 
 -16   6  12      197.10      286.95    101.50 o 
 -14   6  12      153.88      231.56     90.21 o 
 -12   6  12       63.93       89.88     74.10 o 
 -10   6  12      445.62      356.12    127.98 o 
  -8   6  12      479.64      435.99    189.44 o 
  -6   6  12      791.16      792.02     75.67 o 
  -4   6  12      357.19      332.42     39.83 o 
  -2   6  12    15509.42    15941.11    636.45 o 
   0   6  12      465.73      462.01     69.14 o 
   2   6  12     2580.99     2663.05    217.44 o 
   4   6  12    13007.18    11441.76    906.58 o 
   6   6  12      521.35      526.95     60.15 o 
   8   6  12     5140.84     4826.99    311.10 o 
  10   6  12     5222.34     6417.19    680.31 o 
  12   6  12        5.69       17.39     55.66 o 
  14   6  12     1069.44     1379.02    223.35 o 
 -17   7  12       34.32       78.76     82.22 o 
 -15   7  12     3901.31     3563.16   1044.36 o 
 -13   7  12     3285.01     3170.61    306.36 o 
 -11   7  12      309.54      261.40    130.45 o 
  -9   7  12      477.66      471.94    108.12 o 
  -7   7  12     4337.16     4120.62    396.74 o 
  -5   7  12      758.46      867.12    123.22 o 
  -3   7  12     4345.62     3956.57    343.16 o 
  -1   7  12       53.28       40.58     24.19 o 
   1   7  12     8543.02     8386.53    457.04 o 
   3   7  12      222.64      322.78     84.26 o 
   5   7  12      124.99      152.92     27.93 o 
   7   7  12     4408.94     3741.22    302.55 o 
   9   7  12        3.75       62.66     20.70 o 
  11   7  12      885.60      793.02     54.00 o 
  13   7  12       62.45       56.12     72.09 o 
 -16   8  12      435.14      539.20    153.44 o 
 -14   8  12      321.34      289.35    211.92 o 
 -12   8  12      699.37      659.26    158.75 o 
 -10   8  12      112.52      117.17     97.21 o 
  -8   8  12      349.60      329.72     28.45 o 
  -6   8  12    10664.04    10030.99   1045.05 o 
  -4   8  12      463.39      502.18     54.97 o 
  -2   8  12       67.30       85.65     25.83 o 
   0   8  12     1862.93     1725.56    127.14 o 
   2   8  12        2.60       42.86     20.99 o 
   4   8  12        4.43        5.18     13.36 o 
   6   8  12       17.86       79.68     28.69 o 
   8   8  12      722.84      612.98     97.58 o 
  10   8  12       45.62       71.41     24.84 o 
  12   8  12       72.32       41.27     35.26 o 
 -15   9  12      423.22      428.23    205.58 o 
 -13   9  12       54.53       76.78    108.03 o 
 -11   9  12     1995.30     2354.97    276.63 o 
  -9   9  12      119.04      125.80     98.09 o 
  -7   9  12      296.51      318.26     49.03 o 
  -5   9  12       98.96      131.99     51.18 o 
  -3   9  12     1323.06     1178.55     91.36 o 
  -1   9  12     1427.54     1198.11    105.70 o 
   1   9  12     3255.59     2761.33    225.96 o 
   3   9  12      294.76      231.55     76.99 o 
   5   9  12     1208.84      792.37     96.40 o 
   7   9  12     1572.04     1191.09    224.32 o 
   9   9  12       27.19       37.10     19.14 o 
  11   9  12        0.12        7.52     14.77 o 
 -12  10  12      152.79      171.77    140.64 o 
 -10  10  12      113.35      168.70    146.17 o 
  -8  10  12       18.48       55.57     42.44 o 
  -6  10  12       72.00       53.37     30.99 o 
  -4  10  12        5.83        7.90     29.11 o 
  -2  10  12      140.41       68.94     35.44 o 
   0  10  12     1138.75      880.22    131.41 o 
   2  10  12       17.01       67.24     40.99 o 
   4  10  12        4.36        3.16     21.17 o 
   6  10  12      749.70      652.40     65.88 o 
   8  10  12       37.58      127.35     33.54 o 
 -11  11  12       25.84       86.73    107.58 o 
  -9  11  12     5945.47     5870.82    872.77 o 
  -7  11  12      211.72      301.60     87.22 o 
  -5  11  12      322.56      254.91     77.82 o 
  -3  11  12     1127.26     1181.99    117.41 o 
  -1  11  12      423.85      252.21    110.71 o 
   1  11  12        8.01       13.55     25.62 o 
   3  11  12     1899.46     1673.24    214.99 o 
   5  11  12       52.15       35.88     30.81 o 
  -4  12  12       50.94       53.94     49.61 o 
  -2  12  12       31.66       21.13     26.12 o 
   0  12  12     1652.62     1730.11    232.88 o 
 -21   1  13       10.62      -10.79     45.87 o 
 -19   1  13      171.32      134.40     50.90 o 
 -17   1  13      164.90      179.55     30.13 o 
 -15   1  13     2523.15     2379.19    111.61 o 
 -13   1  13     6042.85     5915.59    262.72 o 
 -11   1  13     2086.04     2066.97    166.40 o 
  -9   1  13       37.06       28.97     38.46 o 
  -7   1  13     1847.16     1793.59    122.09 o 
  -5   1  13       88.09       92.33     22.70 o 
  -3   1  13      452.57      349.34     32.74 o 
  -1   1  13     2762.15     2465.15    108.32 o 
   1   1  13     1532.16     1438.53     76.95 o 
   3   1  13     3022.68     3370.00    124.41 o 
   5   1  13     8125.61     8375.35    497.04 o 
   7   1  13      819.73      988.57    147.37 o 
   9   1  13     2281.32     2325.86    233.25 o 
  11   1  13     1685.08     2005.57    265.91 o 
  13   1  13      509.80      445.58    145.07 o 
  15   1  13     1080.18     1332.46    251.33 o 
  17   1  13        4.88       -0.07     64.28 o 
 -22   2  13      328.23      368.80     73.78 o 
 -20   2  13       23.81       52.83     41.68 o 
 -18   2  13     1073.39     1023.11    115.91 o 
 -16   2  13     1494.78     1377.45    172.78 o 
 -14   2  13     5210.05     4746.25    190.66 o 
 -12   2  13        9.76       25.55     25.34 o 
 -10   2  13     8882.72     9200.09    437.82 o 
  -8   2  13     3301.30     3312.55    153.60 o 
  -6   2  13      111.08      116.00     23.05 o 
  -4   2  13    16423.96    16349.97    634.87 o 
  -2   2  13     2396.85     2650.08    126.57 o 
   0   2  13      443.07      522.76    129.50 o 
   2   2  13    13468.29    10442.27   1399.99 o 
   4   2  13        9.75        1.10     31.09 o 
   6   2  13     9702.57    10195.89    618.17 o 
   8   2  13     1284.50     1263.79    219.86 o 
  10   2  13      814.62      743.65    170.96 o 
  12   2  13     5688.90     5820.96    493.42 o 
  14   2  13       11.36       18.80     76.17 o 
  16   2  13        3.01        0.39     44.90 o 
 -21   3  13      238.08      205.31     73.08 o 
 -19   3  13       23.13       23.52     41.86 o 
 -17   3  13     4655.86     4635.31    517.57 o 
 -15   3  13     4735.79     4448.31    335.58 o 
 -13   3  13       26.31       69.71     64.31 o 
 -11   3  13     5645.00     5442.86    318.66 o 
  -9   3  13       52.81       34.40     15.99 o 
  -7   3  13     4865.19     4810.52    184.91 o 
  -5   3  13    17711.76    16497.52    637.81 o 
  -3   3  13      408.33      314.40     52.65 o 
  -1   3  13     8675.82     8587.34    353.03 o 
   1   3  13     2820.03     2529.76    128.14 o 
   3   3  13      872.70      901.42    162.55 o 
   5   3  13     9777.75     7902.06   1255.02 o 
   7   3  13      267.25      295.50    112.67 o 
   9   3  13     3429.02     3506.50    296.13 o 
  11   3  13     5744.62     6001.71    451.05 o 
  13   3  13      532.90      649.19    160.50 o 
  15   3  13     2975.52     3411.17    434.37 o 
 -20   4  13     1484.31     1423.40    264.48 o 
 -18   4  13     1149.46     1231.73    164.99 o 
 -16   4  13       66.17       69.37     57.07 o 
 -14   4  13    15616.36    14929.09   1180.57 o 
 -12   4  13      527.69      648.45    107.06 o 
 -10   4  13      694.24      797.43     94.29 o 
  -8   4  13    19118.51    19223.10    890.48 o 
  -6   4  13      303.97      255.67     43.52 o 
  -4   4  13     1443.36     1178.49     96.56 o 
  -2   4  13     8495.19     7657.13    438.96 o 
   0   4  13      476.57      488.14    128.83 o 
   2   4  13     1416.99     1396.17    140.84 o 
   4   4  13       28.83       33.71     11.88 o 
   6   4  13     1948.89     2083.72    105.99 o 
   8   4  13     1803.50     1762.93    122.33 o 
  10   4  13     2422.23     2353.88    253.25 o 
  12   4  13      409.16      441.14    154.01 o 
  14   4  13      819.31      798.56    205.61 o 
  16   4  13     3288.66     3681.47    432.12 o 
 -19   5  13      379.53      358.86     96.68 o 
 -17   5  13      986.66      773.38    225.97 o 
 -15   5  13     1314.87     1346.10    155.34 o 
 -13   5  13     1389.75     1706.06    294.34 o 
 -11   5  13     8038.73     8351.08    502.58 o 
  -9   5  13     2945.49     3210.20    240.05 o 
  -7   5  13     1888.50     1957.05    105.22 o 
  -5   5  13     4544.79     5025.26    363.95 o 
  -3   5  13       31.45       68.06     42.85 o 
  -1   5  13     2269.73     2312.14    102.98 o 
   1   5  13     1572.99     1578.20     87.67 o 
   3   5  13      363.46      575.23     71.04 o 
   5   5  13     6965.78     6156.96    403.81 o 
   7   5  13     3030.37     2785.05    103.06 o 
   9   5  13      627.78      582.73     41.33 o 
  11   5  13      693.58      809.65    146.89 o 
  13   5  13      873.27      956.26    164.33 o 
  15   5  13       53.07       26.69     70.21 o 
 -18   6  13      211.40      208.99     91.26 o 
 -16   6  13       93.52       93.32     70.50 o 
 -14   6  13      116.18      154.47     82.33 o 
 -12   6  13     5449.50     5017.20   1095.27 o 
 -10   6  13     2708.25     2556.18    322.44 o 
  -8   6  13      730.43      699.05     44.89 o 
  -6   6  13      944.36      886.02     60.31 o 
  -4   6  13        4.91       17.16     29.23 o 
  -2   6  13       22.71       69.91     36.13 o 
   0   6  13      213.65      195.97     41.38 o 
   2   6  13     1318.29     1110.00     83.26 o 
   4   6  13     2431.98     2297.40     99.86 o 
   6   6  13      471.91      547.76    126.96 o 
   8   6  13      976.14      990.52     84.06 o 
  10   6  13        4.44       12.58     10.46 o 
  12   6  13      189.06      247.45    104.82 o 
  14   6  13       50.79       37.87     68.42 o 
 -17   7  13      244.92      190.77    141.04 o 
 -15   7  13      333.41      420.10    128.03 o 
 -13   7  13     1234.75     1107.71    188.50 o 
 -11   7  13        9.71       27.64     57.40 o 
  -9   7  13      610.57     1220.79    405.70 o 
  -7   7  13     1450.40     1557.12    103.26 o 
  -5   7  13     1666.41     1798.54    115.58 o 
  -3   7  13      288.73      299.92    102.48 o 
  -1   7  13       37.57       69.19     25.73 o 
   1   7  13     2857.09     2530.82    180.99 o 
   3   7  13      773.36      683.30     60.12 o 
   5   7  13     2053.05     1666.17    252.10 o 
   7   7  13     1298.25     1305.16    111.89 o 
   9   7  13      202.41      131.31     45.37 o 
  11   7  13      189.19      149.10     91.13 o 
  13   7  13        1.13        8.19     60.58 o 
 -16   8  13      148.75      192.48    120.98 o 
 -14   8  13    10679.85    10662.26   1410.78 o 
 -12   8  13       18.74      160.57    119.14 o 
 -10   8  13      129.98      220.92    123.13 o 
  -8   8  13     4158.38     4175.95    149.69 o 
  -6   8  13       41.18       54.79     36.60 o 
  -4   8  13     2762.92     2682.48    225.93 o 
  -2   8  13      444.47      492.32     60.40 o 
   0   8  13      449.45      534.22     91.76 o 
   2   8  13     6285.03     5481.35    356.66 o 
   4   8  13        8.53       57.29     21.78 o 
   6   8  13       10.73       37.79     17.69 o 
   8   8  13      530.78      313.97     55.88 o 
  10   8  13      171.21      198.52     33.57 o 
  12   8  13      109.26      112.41     92.42 o 
 -15   9  13       16.99       77.49    116.71 o 
 -13   9  13       82.45      114.20    115.69 o 
 -11   9  13      539.23      673.17    183.41 o 
  -9   9  13      503.53      473.42    129.97 o 
  -7   9  13     6179.69     6442.17    324.78 o 
  -5   9  13      101.13       85.37     34.59 o 
  -3   9  13      475.84      494.87     58.40 o 
  -1   9  13     7307.08     6915.77    342.35 o 
   1   9  13       63.68       57.98     33.85 o 
   3   9  13     1328.08     1156.97    118.68 o 
   5   9  13     2117.60     2698.27    351.58 o 
   7   9  13       47.66       24.36     18.22 o 
   9   9  13     4379.62     4206.01    456.79 o 
 -12  10  13      134.54      153.12    126.67 o 
 -10  10  13     2747.93     2765.28    354.12 o 
  -8  10  13      747.51      679.73    100.56 o 
  -6  10  13      376.98      396.57    132.47 o 
  -4  10  13     7488.65     7797.21    442.45 o 
  -2  10  13        5.23        2.18     19.47 o 
   0  10  13      307.59      420.16     52.02 o 
   2  10  13     3086.14     3218.08    305.58 o 
   4  10  13     1790.57     2081.63    252.88 o 
   6  10  13      326.41      204.73     35.96 o 
   8  10  13     1860.56     2268.19    349.98 o 
  -9  11  13      171.52      153.73     82.59 o 
  -7  11  13     2080.12     2562.09    240.98 o 
  -5  11  13      122.82       98.34     56.76 o 
  -3  11  13      170.73      133.10     67.00 o 
  -1  11  13      702.38      711.49     66.53 o 
   1  11  13        1.98        5.99     20.48 o 
   3  11  13      836.20      742.55     70.15 o 
   5  11  13      665.00      567.31    173.85 o 
 -20   0  14     2137.85     2290.56    592.20 o 
 -18   0  14     1155.62     1489.22    154.86 o 
 -16   0  14     7151.42     7494.90    431.34 o 
 -14   0  14     2117.48     1708.36    156.34 o 
 -12   0  14     1918.89     2324.69    242.82 o 
 -10   0  14     8180.05     9212.36    971.93 o 
  -8   0  14      297.79      284.63    140.29 o 
  -6   0  14     6750.14     7148.21    682.58 o 
  -4   0  14      275.54      244.16    111.96 o 
  -2   0  14     4701.35     4984.12    667.74 o 
   0   0  14     2896.35     2712.38    115.97 o 
   2   0  14     3260.92     4312.85    473.80 o 
   4   0  14     1251.66     1413.14    190.42 o 
   6   0  14    13233.28    13473.93   1087.35 o 
   8   0  14      126.92      198.30    152.43 o 
  10   0  14      217.76      273.84    190.21 o 
  12   0  14     6138.79     6589.73    898.42 o 
  14   0  14     1138.34     1165.51    370.97 o 
 -21   1  14      337.99      303.52    105.22 o 
 -19   1  14     3171.70     3619.52    480.06 o 
 -17   1  14      499.48      604.31     40.75 o 
 -15   1  14      718.02      663.23     57.34 o 
 -13   1  14      242.90      267.66     75.24 o 
 -11   1  14     1916.91     1777.29    146.81 o 
  -9   1  14      517.98      398.64     95.54 o 
  -7   1  14      297.00      355.08     51.18 o 
  -5   1  14      479.83      603.05    106.85 o 
  -3   1  14    39292.49    40927.52   2002.52 o 
  -1   1  14     3714.88     3703.07    165.55 o 
   1   1  14     6118.34     6071.10    217.93 o 
   3   1  14      762.09      664.25    121.35 o 
   5   1  14      224.23      241.75     88.38 o 
   7   1  14      307.88      351.94    117.80 o 
   9   1  14     2977.02     2821.90    271.61 o 
  11   1  14     6426.85     6510.83    543.16 o 
  13   1  14     3251.14     3393.09    352.57 o 
  15   1  14     1704.13     1821.42    295.14 o 
 -20   2  14      518.60      536.49     81.74 o 
 -18   2  14      454.75      635.29     84.33 o 
 -16   2  14       40.77       91.57     64.66 o 
 -14   2  14       15.78        6.92      7.04 o 
 -12   2  14     1868.46     1958.37    114.42 o 
 -10   2  14     1009.11     1039.65     59.59 o 
  -8   2  14     2024.64     1892.26    139.38 o 
  -6   2  14    13499.87    12931.73    497.44 o 
  -4   2  14      637.47      624.78     49.64 o 
  -2   2  14     1904.62     1867.46    183.57 o 
   0   2  14     1140.71     1294.90    107.45 o 
   2   2  14      882.21      783.75    169.18 o 
   4   2  14     1296.76      793.72    181.86 o 
   6   2  14      895.34      893.42    166.67 o 
   8   2  14        1.96        1.65     41.65 o 
  10   2  14     4031.69     4040.52    386.31 o 
  12   2  14       70.50       26.97     77.90 o 
  14   2  14     2606.12     3237.03    383.90 o 
  16   2  14      395.69      409.51    160.41 o 
 -21   3  14      109.69       36.16     46.25 o 
 -19   3  14       13.32       21.35     42.65 o 
 -17   3  14     1131.67     1207.46    277.55 o 
 -15   3  14     1649.24     1406.46    131.31 o 
 -13   3  14      221.62      300.02     64.42 o 
 -11   3  14        4.08        3.39     10.54 o 
  -9   3  14       11.94       10.16     13.71 o 
  -7   3  14     2051.43     1637.81     91.58 o 
  -5   3  14    16032.40    16476.77    665.06 o 
  -3   3  14     6937.79     6868.62    268.70 o 
  -1   3  14      129.94      272.92     94.53 o 
   1   3  14     3486.73     3445.64    520.03 o 
   3   3  14     4965.62     5120.41    418.68 o 
   5   3  14     9976.53     8956.26    546.47 o 
   7   3  14      340.73      304.30    103.94 o 
   9   3  14        3.21       20.88     58.98 o 
  11   3  14       67.10       93.52     90.36 o 
  13   3  14      215.61      334.91    138.13 o 
  15   3  14       31.72       86.78    114.57 o 
 -20   4  14      407.46      181.57     83.73 o 
 -18   4  14     2242.29     2425.67    325.54 o 
 -16   4  14      873.97     1009.00    259.46 o 
 -14   4  14       22.62       29.28     47.37 o 
 -12   4  14      190.68      197.78     63.03 o 
 -10   4  14     1138.77     1456.50    195.45 o 
  -8   4  14       16.80       25.65     19.98 o 
  -6   4  14      966.55      945.86     70.53 o 
  -4   4  14      507.77      529.13     59.28 o 
  -2   4  14     1293.85     1000.20    123.46 o 
   0   4  14     3296.68     3004.11    237.53 o 
   2   4  14      342.88      378.51    195.64 o 
   4   4  14     2595.56     1930.90    308.61 o 
   6   4  14      329.03      235.28    119.60 o 
   8   4  14       16.48       87.36    101.27 o 
  10   4  14     1279.49     1241.44    196.73 o 
  12   4  14      727.79      793.08    193.72 o 
  14   4  14     3647.87     4237.93    411.29 o 
 -19   5  14      442.24      444.64    119.73 o 
 -17   5  14      625.13      502.04    168.15 o 
 -15   5  14      122.05      175.06     77.29 o 
 -13   5  14     1499.90     1679.67    170.00 o 
 -11   5  14     3461.50     2874.85    323.32 o 
  -9   5  14     7270.29     7152.75    455.80 o 
  -7   5  14     1424.75     1555.86     92.40 o 
  -5   5  14      328.14      336.19     39.92 o 
  -3   5  14    11340.40    11147.10    527.26 o 
  -1   5  14       79.60      212.62     64.99 o 
   1   5  14     2239.11     2122.55    180.37 o 
   3   5  14     5542.84     4720.45    312.78 o 
   5   5  14      316.08      315.79     41.90 o 
   7   5  14     6318.78     5306.93    614.46 o 
   9   5  14     1346.44     1084.71    187.49 o 
  11   5  14      357.78      645.53    177.25 o 
  13   5  14     1121.20     1152.20    230.21 o 
 -18   6  14     1969.76     2055.59    511.01 o 
 -16   6  14     1419.88     1484.89    194.08 o 
 -14   6  14     2391.72     2417.75    232.31 o 
 -12   6  14     6595.98     6698.35    461.87 o 
 -10   6  14      445.12      588.21    153.91 o 
  -8   6  14      130.66      118.03     23.67 o 
  -6   6  14     2500.22     2453.33    125.71 o 
  -4   6  14     4280.71     4308.47    218.95 o 
  -2   6  14     9320.66     9697.34    445.95 o 
   0   6  14     7699.51     7602.05    481.34 o 
   2   6  14      490.24      446.67     58.41 o 
   4   6  14     5946.12     5804.85    218.12 o 
   6   6  14      890.39      714.76     42.15 o 
   8   6  14     2820.18     3458.07    524.47 o 
  10   6  14     5477.64     5732.11    404.02 o 
  12   6  14       21.43       37.67     67.83 o 
 -17   7  14        9.41       14.76     54.05 o 
 -15   7  14      597.68      647.89    161.07 o 
 -13   7  14     4082.31     3658.80    567.14 o 
 -11   7  14     1683.09     1763.69    256.89 o 
  -9   7  14     2956.84     2636.50    626.86 o 
  -7   7  14     4103.32     4540.10    327.15 o 
  -5   7  14      147.65      320.25    118.06 o 
  -3   7  14     3509.84     3339.28    161.55 o 
  -1   7  14      876.06      757.37     87.23 o 
   1   7  14     2401.64     2132.73    191.96 o 
   3   7  14     4519.20     3743.79    305.38 o 
   5   7  14     1113.26      988.57     53.78 o 
   7   7  14     2720.04     2377.66    327.18 o 
   9   7  14      191.10      296.52    157.07 o 
  11   7  14       87.79      102.84     84.58 o 
 -16   8  14     2066.12     1827.46    657.63 o 
 -14   8  14      280.72      383.93    149.47 o 
 -12   8  14       41.36      104.38     95.21 o 
 -10   8  14       99.19       80.39     83.12 o 
  -8   8  14       94.07      116.29     76.05 o 
  -6   8  14      609.65      576.13    100.47 o 
  -4   8  14     2980.84     2728.19    313.31 o 
  -2   8  14      580.61      593.69     65.98 o 
   0   8  14     3831.57     3569.11    328.02 o 
   2   8  14     1077.04      873.54     72.97 o 
   4   8  14      916.90      985.73    165.71 o 
   6   8  14        2.95        6.82     11.58 o 
   8   8  14      305.42      269.24     26.60 o 
  10   8  14      272.36      262.89    141.74 o 
 -13   9  14       19.19       86.34    109.64 o 
 -11   9  14       39.55       67.45     95.77 o 
  -9   9  14       85.28      147.99     98.99 o 
  -7   9  14       11.32       43.35     90.71 o 
  -5   9  14       11.46        7.56     22.72 o 
  -3   9  14        6.61       -1.01     23.15 o 
  -1   9  14     1653.37     1559.45    107.28 o 
   1   9  14      202.13      377.73    101.49 o 
   3   9  14       14.07       43.19     30.45 o 
   5   9  14       47.82       12.67     14.58 o 
   7   9  14      203.76      205.51     75.36 o 
   9   9  14      922.95      795.46    145.14 o 
 -12  10  14       45.98       58.30    107.53 o 
 -10  10  14     4001.79     3857.02    491.35 o 
  -8  10  14     1032.79     1163.97    195.95 o 
  -6  10  14       38.74       68.29     49.62 o 
  -4  10  14      482.13      533.75     76.67 o 
  -2  10  14       91.33       54.98     35.76 o 
   0  10  14       36.24       36.36     26.60 o 
   2  10  14      133.73       98.16     34.54 o 
   4  10  14      220.98      128.56     39.07 o 
   6  10  14     1296.59      862.88    165.03 o 
  -7  11  14     2272.50     2111.52    219.94 o 
  -5  11  14      701.15      779.56    257.90 o 
  -3  11  14     1728.06     1650.80    244.06 o 
  -1  11  14     1054.93      872.55    148.84 o 
   1  11  14       13.13       17.11     24.85 o 
   3  11  14      123.15       62.72     35.26 o 
 -21   1  15        2.52       12.92     49.64 o 
 -19   1  15       33.87       18.36     31.32 o 
 -17   1  15     1372.97     1504.96    112.65 o 
 -15   1  15     2159.67     1782.63    100.88 o 
 -13   1  15     2735.99     2571.52    177.82 o 
 -11   1  15      166.02      130.10     64.42 o 
  -9   1  15      395.68      427.43     74.44 o 
  -7   1  15     2285.32     2217.11    116.40 o 
  -5   1  15       27.06       29.56     25.14 o 
  -3   1  15      636.10      621.59     49.57 o 
  -1   1  15     3160.24     2978.98    129.01 o 
   1   1  15     2099.13     2232.55     76.72 o 
   3   1  15        1.79        5.30     34.84 o 
   5   1  15     4355.73     4067.22    312.48 o 
   7   1  15       83.00       62.25     70.61 o 
   9   1  15      223.25      120.05    100.20 o 
  11   1  15      965.34     1057.32    252.76 o 
  13   1  15      469.89      518.19    168.17 o 
  15   1  15      323.14      328.63    181.69 o 
 -20   2  15      670.95      738.33    125.17 o 
 -18   2  15       56.81       85.22     52.08 o 
 -16   2  15      177.97      240.58     69.34 o 
 -14   2  15     1839.51     1841.11     70.66 o 
 -12   2  15      901.02      911.65     53.00 o 
 -10   2  15      607.11      550.09     44.78 o 
  -8   2  15     4562.61     4661.52    195.96 o 
  -6   2  15     1191.90      995.75     61.80 o 
  -4   2  15     6693.78     7027.73    305.97 o 
  -2   2  15     1754.39     2008.00    169.61 o 
   0   2  15      155.35      165.56     68.38 o 
   2   2  15     6279.72     5486.49    522.03 o 
   4   2  15       10.07       14.40     47.76 o 
   6   2  15      183.99      158.89     86.25 o 
   8   2  15     6934.82     7527.53    535.82 o 
  10   2  15      387.27      446.13    157.63 o 
  12   2  15        6.59       20.93     80.97 o 
  14   2  15       10.29       11.14     83.35 o 
 -19   3  15      216.32      301.50    110.49 o 
 -17   3  15     1166.39     1300.26    164.10 o 
 -15   3  15     1773.40     1877.84    161.91 o 
 -13   3  15      341.19      332.02     71.57 o 
 -11   3  15     3847.69     4139.27    157.81 o 
  -9   3  15     3796.99     3722.63    161.68 o 
  -7   3  15       29.29       15.70     27.72 o 
  -5   3  15      391.16      386.51     54.18 o 
  -3   3  15     1781.96     1696.74     87.82 o 
  -1   3  15     3797.87     4315.33    327.68 o 
   1   3  15     8168.20     8606.41   1251.17 o 
   3   3  15       19.29       46.31     75.15 o 
   5   3  15      211.06      224.75    185.65 o 
   7   3  15     1055.97     1136.98    192.11 o 
   9   3  15     2622.95     2704.07    340.54 o 
  11   3  15     2356.43     2479.39    319.41 o 
  13   3  15       16.86       45.84     89.54 o 
  15   3  15      176.28      110.35    116.77 o 
 -20   4  15     1310.86     1249.25    205.06 o 
 -18   4  15     1625.51     1697.17    185.65 o 
 -16   4  15        2.97       61.01     60.71 o 
 -14   4  15     1558.60     1657.77    166.75 o 
 -12   4  15     3090.77     3202.73    240.23 o 
 -10   4  15      535.93      476.32     45.72 o 
  -8   4  15     7104.17     7058.23    333.88 o 
  -6   4  15      518.97      497.39     49.98 o 
  -4   4  15      763.37      786.03     91.37 o 
  -2   4  15     3529.12     3757.82    273.52 o 
   0   4  15     1464.44     1743.53    164.54 o 
   2   4  15     3041.04     3157.68    465.40 o 
   4   4  15       43.39        0.13     45.34 o 
   6   4  15     1547.16     1661.47     95.59 o 
   8   4  15      674.79      665.80    174.81 o 
  10   4  15     2546.52     2686.07    294.91 o 
  12   4  15     3694.36     4057.16    390.13 o 
  14   4  15        3.79       -1.98     57.11 o 
 -19   5  15      760.54      831.61    194.12 o 
 -17   5  15     1348.31     1301.11    287.58 o 
 -15   5  15     2290.00     2024.82    375.82 o 
 -13   5  15       33.24       25.80     47.76 o 
 -11   5  15      371.39      497.54    102.63 o 
  -9   5  15       12.78       17.43     17.24 o 
  -7   5  15     2305.13     2305.26    152.99 o 
  -5   5  15       91.12       93.60     31.50 o 
  -3   5  15        5.77       12.55     31.71 o 
  -1   5  15       13.83       16.86     22.78 o 
   1   5  15     9230.98     9789.71    755.08 o 
   3   5  15     8857.75     8136.44    623.01 o 
   5   5  15      411.22      411.91     32.87 o 
   7   5  15      818.35      903.92    221.97 o 
   9   5  15      905.52      743.22    195.13 o 
  11   5  15       12.69       18.74     69.53 o 
  13   5  15      193.62      271.69    151.28 o 
 -18   6  15        8.32       14.80     61.64 o 
 -16   6  15        3.94       12.11     45.69 o 
 -14   6  15      341.05      375.17    111.13 o 
 -12   6  15      295.33      218.47     97.95 o 
 -10   6  15      486.07      342.89    102.00 o 
  -8   6  15      184.15      228.40     31.36 o 
  -6   6  15        0.06       84.27     32.25 o 
  -4   6  15      460.55      451.38     68.19 o 
  -2   6  15      972.56      966.08    114.61 o 
   0   6  15      435.79      554.31     95.28 o 
   2   6  15       18.39        7.32     13.20 o 
   4   6  15      255.09      243.80     28.14 o 
   6   6  15     1194.94      816.96    191.20 o 
   8   6  15     1287.88     1010.23    224.30 o 
  10   6  15      241.25      193.71     99.41 o 
  12   6  15        3.57       16.38     75.51 o 
 -17   7  15       48.33       38.42     71.60 o 
 -15   7  15       58.54       64.44     80.47 o 
 -13   7  15      543.79     1120.65    387.20 o 
 -11   7  15       79.62       92.26     98.18 o 
  -9   7  15      403.58      355.43    104.65 o 
  -7   7  15        0.53       -4.31     19.11 o 
  -5   7  15     1332.17     1754.81    173.48 o 
  -3   7  15     1957.18     1965.60    142.83 o 
  -1   7  15      147.75      135.66     43.78 o 
   1   7  15      126.35      148.76     31.79 o 
   3   7  15       17.51       16.19     14.42 o 
   5   7  15        2.80       15.80     11.85 o 
   7   7  15      102.09      125.09     26.27 o 
   9   7  15      192.19      289.62    129.29 o 
  11   7  15      432.24      506.38    143.36 o 
 -14   8  15     3151.56     2878.66    626.70 o 
 -12   8  15      772.77      896.85    179.23 o 
 -10   8  15     1153.26      950.71    367.95 o 
  -8   8  15     3899.45     3972.08    375.34 o 
  -6   8  15      176.02      281.50     71.54 o 
  -4   8  15       27.93       27.54     40.55 o 
  -2   8  15     1681.54     1613.27    187.14 o 
   0   8  15       13.37       10.93     23.20 o 
   2   8  15      480.36      533.30     79.86 o 
   4   8  15     2233.80     1984.05    214.03 o 
   6   8  15       28.27       17.90     15.01 o 
   8   8  15      187.40      212.69     35.37 o 
  10   8  15      171.00      118.02     96.95 o 
 -13   9  15       30.46       20.39     76.95 o 
 -11   9  15      729.75      955.09    207.48 o 
  -9   9  15      529.27      454.14    238.58 o 
  -7   9  15     3090.49     3214.19    379.60 o 
  -5   9  15     6898.02     6536.51    619.51 o 
  -3   9  15      382.29      353.11     60.98 o 
  -1   9  15     3369.93     3434.07    176.83 o 
   1   9  15      355.07      390.48     44.74 o 
   3   9  15      243.55      154.04     83.48 o 
   5   9  15     3136.59     3729.02    471.10 o 
   7   9  15      570.23      417.01     53.54 o 
 -10  10  15      331.37      458.28    219.04 o 
  -8  10  15      443.06      511.46    145.99 o 
  -6  10  15       65.17       91.97     67.61 o 
  -4  10  15     3452.70     3485.54    224.88 o 
  -2  10  15      306.06      298.34     47.22 o 
   0  10  15       57.40       40.40     25.30 o 
   2  10  15     4106.86     5101.45    378.84 o 
   4  10  15       13.34        3.98     17.21 o 
  -5  11  15      731.67      649.89    206.43 o 
  -3  11  15        9.24       10.68     32.81 o 
  -1  11  15     1367.11     1360.21    146.86 o 
 -20   0  16     1424.80     1574.25   1150.67 o 
 -18   0  16     2073.06     1794.13    516.66 o 
 -16   0  16    13288.80    12912.50    859.08 o 
 -14   0  16     5864.33     4615.06    294.80 o 
 -12   0  16      376.98      190.02     61.38 o 
 -10   0  16     2518.87     2519.88    520.70 o 
  -8   0  16      808.82      933.49    210.44 o 
  -6   0  16      350.64      356.78     99.94 o 
  -4   0  16    23691.03    22922.56   1633.37 o 
  -2   0  16    14272.63    13821.54    779.56 o 
   0   0  16     4899.74     5039.12    234.86 o 
   2   0  16      401.30      374.72     29.99 o 
   4   0  16      367.74      437.11    204.37 o 
   6   0  16      531.50      552.76    179.42 o 
   8   0  16      997.56     1263.40    276.34 o 
  10   0  16     1533.58     1727.71    297.37 o 
  12   0  16     4531.74     4153.43    509.74 o 
  14   0  16     2277.09     2270.98    377.05 o 
 -19   1  16       68.54       80.53     39.91 o 
 -17   1  16     1037.82      962.46    117.81 o 
 -15   1  16        3.98       -2.43     18.05 o 
 -13   1  16    16716.14    15697.37    702.88 o 
 -11   1  16     1544.92     1544.80     98.71 o 
  -9   1  16     3669.62     3515.11    172.28 o 
  -7   1  16     4005.19     3902.02    203.48 o 
  -5   1  16      496.36      594.08     69.28 o 
  -3   1  16    18342.09    19381.99    936.37 o 
  -1   1  16     5164.24     5797.47    221.95 o 
   1   1  16      359.64      442.85     55.96 o 
   3   1  16     8016.57     8502.27    484.81 o 
   5   1  16     2406.78     2442.27    205.05 o 
   7   1  16     3652.79     3710.05    316.70 o 
   9   1  16       35.76       23.27     66.64 o 
  11   1  16     1212.41     1118.39    245.30 o 
  13   1  16     1819.61     1856.96    284.55 o 
 -20   2  16     1221.35     1564.90    178.99 o 
 -18   2  16     2116.15     2585.42    434.46 o 
 -16   2  16      140.66       91.15     51.08 o 
 -14   2  16        5.53        6.18     11.73 o 
 -12   2  16      702.02      670.34     56.13 o 
 -10   2  16        3.06       37.27     23.17 o 
  -8   2  16      134.48       84.77     25.35 o 
  -6   2  16     5455.27     5405.18    218.63 o 
  -4   2  16     4753.39     4524.38    199.83 o 
  -2   2  16     1301.13     1230.27     74.63 o 
   0   2  16     6385.45     5848.91    460.16 o 
   2   2  16     1883.74     2122.77    224.42 o 
   4   2  16     1136.83     1103.27    214.57 o 
   6   2  16      434.19      528.30    127.99 o 
   8   2  16      258.75      234.57    112.71 o 
  10   2  16     1129.79     1376.26    217.23 o 
  12   2  16     3299.10     3578.92    408.43 o 
  14   2  16     3295.52     3106.57    464.73 o 
 -19   3  16       44.69       32.56     45.34 o 
 -17   3  16     1128.15     1079.29    130.48 o 
 -15   3  16      556.23      682.74    164.35 o 
 -13   3  16      248.50      195.79     65.12 o 
 -11   3  16      407.02      442.30     71.51 o 
  -9   3  16     2927.94     3235.84    190.10 o 
  -7   3  16     1559.02     1556.49     89.51 o 
  -5   3  16     4325.64     3956.14    193.02 o 
  -3   3  16      984.84     1040.87    123.29 o 
  -1   3  16     3313.34     3391.49    238.26 o 
   1   3  16     1184.42     1116.44     75.02 o 
   3   3  16     1678.16     1891.58    412.11 o 
   5   3  16     1216.57     1261.92    224.63 o 
   7   3  16       63.59      109.36     87.68 o 
   9   3  16      119.08      153.93    118.45 o 
  11   3  16      123.98      182.47    152.06 o 
  13   3  16     1734.86     2222.09    345.81 o 
 -18   4  16     1800.78     2116.44    451.84 o 
 -16   4  16     1115.80     1215.82    160.79 o 
 -14   4  16      162.24      160.90     70.83 o 
 -12   4  16     2800.81     2396.43    296.50 o 
 -10   4  16     3816.86     4196.14    178.63 o 
  -8   4  16     1989.62     2016.07    110.98 o 
  -6   4  16      537.04      529.60     69.44 o 
  -4   4  16      248.99      243.99     57.03 o 
  -2   4  16       37.39       15.49     36.08 o 
   0   4  16      570.69      476.51    108.67 o 
   2   4  16       29.81       25.09     71.63 o 
   4   4  16     3753.42     4020.57    475.57 o 
   6   4  16     3107.17     3233.91    363.63 o 
   8   4  16      263.17      297.52    135.91 o 
  10   4  16      160.68      227.93    159.77 o 
  12   4  16      501.43      422.46    181.12 o 
 -17   5  16      391.54      398.40    110.35 o 
 -15   5  16      477.74      470.69     98.62 o 
 -13   5  16     2094.26     2414.32    238.90 o 
 -11   5  16     1843.20     2513.55    347.25 o 
  -9   5  16     3090.36     3029.77    134.08 o 
  -7   5  16     2948.13     2772.71    135.18 o 
  -5   5  16     1493.50     1386.50    103.23 o 
  -3   5  16     7545.38     8602.14    526.46 o 
  -1   5  16      399.99      519.63     70.08 o 
   1   5  16       70.37       44.87    103.98 o 
   3   5  16     3700.38     3745.60    382.30 o 
   5   5  16      786.26      360.92    172.15 o 
   7   5  16     2063.71     2186.99    331.50 o 
   9   5  16     2425.89     2664.16    381.16 o 
  11   5  16      478.75      465.99    161.01 o 
 -16   6  16     2618.54     2705.10    373.50 o 
 -14   6  16      572.51      610.45    135.20 o 
 -12   6  16     8063.72     7666.17    879.16 o 
 -10   6  16      721.96      794.13    123.90 o 
  -8   6  16       53.53       39.72     28.26 o 
  -6   6  16     6205.95     6361.75    286.25 o 
  -4   6  16      489.20      866.21    131.48 o 
  -2   6  16       73.84      215.21     67.16 o 
   0   6  16     8755.03     9237.00    601.77 o 
   2   6  16     1252.44     1135.97    144.06 o 
   4   6  16     3298.27     2856.62    258.13 o 
   6   6  16     3482.15     3735.75    697.49 o 
   8   6  16      347.12      276.76    219.17 o 
  10   6  16      366.44      463.59    193.15 o 
 -15   7  16      355.27      435.88    127.32 o 
 -13   7  16     2771.78     3191.57    301.27 o 
 -11   7  16      184.53      277.75    162.50 o 
  -9   7  16     2709.97     2905.95    343.77 o 
  -7   7  16      452.75      504.25     70.63 o 
  -5   7  16      757.48      751.03    133.13 o 
  -3   7  16     4179.01     5010.13    501.13 o 
  -1   7  16      736.09      900.61    137.86 o 
   1   7  16      863.16     1179.71    389.66 o 
   3   7  16      509.10      577.45     40.77 o 
   5   7  16      173.74      182.15     35.64 o 
   7   7  16      915.45      425.87    262.41 o 
   9   7  16     1557.13     1137.83    690.45 o 
 -14   8  16       29.57       45.33     77.69 o 
 -12   8  16     2486.57     2534.15    280.49 o 
 -10   8  16     7195.65     7064.69   1322.03 o 
  -8   8  16      597.28      572.04    143.16 o 
  -6   8  16       63.26       45.78     38.19 o 
  -4   8  16      315.52      262.88     70.81 o 
  -2   8  16     1375.68     1223.72    217.85 o 
   0   8  16      223.21      228.92     42.65 o 
   2   8  16      602.49      393.02    213.59 o 
   4   8  16      214.93      206.89     34.55 o 
   6   8  16      152.28      124.35     23.05 o 
   8   8  16     1039.25     1037.10    240.35 o 
 -11   9  16      994.26      808.32    243.17 o 
  -9   9  16      714.25      751.88    180.20 o 
  -7   9  16      687.33      575.45    248.77 o 
  -5   9  16     2343.75     2303.67    240.77 o 
  -3   9  16      560.74      515.26     87.21 o 
  -1   9  16      330.59      687.39    179.67 o 
   1   9  16      398.77      421.37     53.81 o 
   3   9  16      716.10      426.29    152.16 o 
   5   9  16      124.23      103.19     26.84 o 
  -8  10  16       25.72       29.39     81.59 o 
  -6  10  16        7.70       28.86     95.65 o 
  -4  10  16     1759.81     1530.84    235.34 o 
  -2  10  16       73.84       94.91     46.49 o 
   0  10  16      287.13      197.85     53.22 o 
   2  10  16      119.35       75.65     26.61 o 
 -19   1  17      369.33      294.08    102.52 o 
 -17   1  17     3466.07     3357.39    311.64 o 
 -15   1  17      485.67      501.01     59.47 o 
 -13   1  17      621.62      518.23     67.16 o 
 -11   1  17      811.28      823.78     78.79 o 
  -9   1  17       77.74       93.07     39.67 o 
  -7   1  17       21.29       10.66     22.37 o 
  -5   1  17       92.96       50.58     22.76 o 
  -3   1  17     4231.11     4176.99    197.07 o 
  -1   1  17     2648.16     2581.86    133.00 o 
   1   1  17     3484.22     3075.89    169.55 o 
   3   1  17       65.17       78.75     66.21 o 
   5   1  17      459.24      460.60    131.03 o 
   7   1  17      153.30      233.11    101.19 o 
   9   1  17      361.93      387.40    122.95 o 
  11   1  17     2320.30     2569.03    393.63 o 
  13   1  17      617.48      567.37    186.01 o 
 -18   2  17     1503.95     1577.36    134.45 o 
 -16   2  17      103.25       66.67     43.16 o 
 -14   2  17     2780.89     2787.46    163.99 o 
 -12   2  17      270.24      377.86     55.59 o 
 -10   2  17      620.71      521.54     47.73 o 
  -8   2  17     9522.56    10023.37    408.18 o 
  -6   2  17      132.76       96.25     38.16 o 
  -4   2  17     1273.98     1299.25     82.91 o 
  -2   2  17     6463.94     6065.25    543.16 o 
   0   2  17       80.34       83.45     32.52 o 
   2   2  17     4854.46     4510.86    182.68 o 
   4   2  17     1998.28     1951.58    184.34 o 
   6   2  17       45.14       33.80     71.79 o 
   8   2  17     3043.25     3037.83    307.40 o 
  10   2  17      106.14      106.31    107.35 o 
  12   2  17      655.98      668.55    193.67 o 
 -19   3  17       33.65       22.83     42.92 o 
 -17   3  17      106.53      120.37     64.33 o 
 -15   3  17     1210.72     1344.23    129.20 o 
 -13   3  17       11.41       13.83     30.81 o 
 -11   3  17     1658.05     1573.75     86.52 o 
  -9   3  17     2487.39     2514.73    141.52 o 
  -7   3  17      382.33      517.04     64.73 o 
  -5   3  17     3312.21     3256.92    163.04 o 
  -3   3  17      249.01      209.61     36.61 o 
  -1   3  17     5418.04     5574.72    261.28 o 
   1   3  17      392.57      435.99    105.23 o 
   3   3  17     1295.11     1226.83    211.52 o 
   5   3  17     3299.45     3474.74    343.47 o 
   7   3  17     1969.59     1784.11    235.11 o 
   9   3  17      920.91      917.35    216.73 o 
  11   3  17     1425.31     1435.86    246.26 o 
  13   3  17      141.17       64.37    145.10 o 
 -18   4  17     2975.63     3565.36    878.19 o 
 -16   4  17        7.29        1.98     32.57 o 
 -14   4  17     1056.07     1027.82    127.53 o 
 -12   4  17     7218.07     7189.64    538.07 o 
 -10   4  17        3.98       31.63     22.14 o 
  -8   4  17      599.39      696.74     92.07 o 
  -6   4  17     1194.48     1122.71    123.05 o 
  -4   4  17     1084.22     1116.64     76.45 o 
  -2   4  17     1528.89     1465.58    120.35 o 
   0   4  17       19.85       48.76     42.41 o 
   2   4  17     2821.01     2631.23    299.93 o 
   4   4  17     1145.12      901.53    107.05 o 
   6   4  17      840.10      790.31    178.02 o 
   8   4  17      635.59      730.11    168.94 o 
  10   4  17      108.34      101.66    131.80 o 
  12   4  17     2132.15     2591.83    422.19 o 
 -17   5  17       15.69       17.19     46.24 o 
 -15   5  17      674.21      807.33    124.06 o 
 -13   5  17      130.44      114.20     63.74 o 
 -11   5  17        2.82        4.55     45.33 o 
  -9   5  17      366.34      482.26     52.64 o 
  -7   5  17      293.00      270.47     47.67 o 
  -5   5  17      600.06      651.08     68.72 o 
  -3   5  17      891.06      798.88     76.39 o 
  -1   5  17     6295.70     6265.67    403.27 o 
   1   5  17     5270.16     5270.89    555.70 o 
   3   5  17     4008.57     2822.49    449.49 o 
   5   5  17       86.77      104.38     16.06 o 
   7   5  17       97.18       95.28     97.28 o 
   9   5  17      888.09     1338.16    371.35 o 
  11   5  17       41.63       49.91    168.62 o 
 -16   6  17        9.36      -39.83    121.03 o 
 -14   6  17     1057.58     1025.70    160.77 o 
 -12   6  17      326.86      364.06    106.67 o 
 -10   6  17      100.78       78.40     63.34 o 
  -8   6  17        5.40        7.36     24.23 o 
  -6   6  17     1074.14     1133.26     87.94 o 
  -4   6  17       44.01       55.90     36.07 o 
  -2   6  17       48.35       61.99     49.80 o 
   0   6  17      257.64      184.36    108.59 o 
   2   6  17     2191.70     2468.90    337.63 o 
   4   6  17       90.27       79.81     26.23 o 
   6   6  17     1475.69     1772.96    312.81 o 
   8   6  17       10.90      -22.05     74.94 o 
  10   6  17      164.41      245.51    261.70 o 
 -15   7  17      468.13      406.60    216.71 o 
 -13   7  17       13.15       41.75     56.11 o 
 -11   7  17        6.00       32.99     84.14 o 
  -9   7  17     1926.54     1707.44    200.63 o 
  -7   7  17        3.11       59.04     28.06 o 
  -5   7  17      359.34      352.53     55.55 o 
  -3   7  17     1627.37     1670.77    261.08 o 
  -1   7  17      319.27      259.65    140.31 o 
   1   7  17      481.14      539.53    115.17 o 
   3   7  17     1593.94     1830.80    198.28 o 
   5   7  17        2.07        8.93     22.39 o 
   7   7  17      187.22      171.32    161.88 o 
   9   7  17       19.46       15.28    103.39 o 
 -12   8  17      836.79      799.06    167.93 o 
 -10   8  17      522.23      506.59    160.05 o 
  -8   8  17     2320.83     2364.18    434.78 o 
  -6   8  17      339.45      366.61    111.22 o 
  -4   8  17      473.44      792.37    152.16 o 
  -2   8  17     3915.39     4131.27    316.84 o 
   0   8  17      821.89      779.25    136.70 o 
   2   8  17      108.65      171.24     55.66 o 
   4   8  17      278.72      141.43     42.64 o 
   6   8  17       11.40        9.28     92.01 o 
  -9   9  17      829.40     1035.83    234.44 o 
  -7   9  17       84.85       77.47     80.39 o 
  -5   9  17     5176.34     5796.22    819.34 o 
  -3   9  17       50.06       18.46     65.09 o 
  -1   9  17     1941.88     2253.15    352.47 o 
   1   9  17     4246.18     5876.29    533.78 o 
   3   9  17      165.59      177.81     99.58 o 
  -4  10  17       31.19       21.79     89.32 o 
  -2  10  17     2953.50     3225.60    289.67 o 
 -18   0  18     1571.24     1567.51   1115.60 o 
 -16   0  18     3954.32     4693.30    602.99 o 
 -14   0  18     4332.76     4860.85    741.94 o 
 -12   0  18      817.95      692.78    208.31 o 
 -10   0  18     5871.59     5621.65    480.99 o 
  -8   0  18       38.10       39.00     66.25 o 
  -6   0  18     1880.62     1286.56    584.11 o 
  -4   0  18     1225.84     1178.38    113.31 o 
  -2   0  18     1547.02     1602.75     89.98 o 
   0   0  18     2538.91     2999.82    192.75 o 
   2   0  18     6614.66     7837.46    856.60 o 
   4   0  18      102.75      131.34    105.42 o 
   6   0  18      815.03      712.26    191.97 o 
   8   0  18      313.65      235.24    154.51 o 
  10   0  18     2468.82     3087.18    511.36 o 
  12   0  18      240.86      228.64    209.98 o 
 -19   1  18       59.38       50.49     94.41 o 
 -17   1  18       96.21      110.85     45.38 o 
 -15   1  18      626.84      648.96    130.66 o 
 -13   1  18     2233.15     2045.23    127.79 o 
 -11   1  18     1929.39     1933.42    145.41 o 
  -9   1  18      544.83      595.68     74.58 o 
  -7   1  18    17224.50    17532.13    924.67 o 
  -5   1  18       11.88       13.38     28.14 o 
  -3   1  18      388.85      385.84     50.33 o 
  -1   1  18     5129.85     4645.10    172.83 o 
   1   1  18       17.81       42.83     56.92 o 
   3   1  18     1970.32     2183.39    195.62 o 
   5   1  18      457.18      461.49    136.84 o 
   7   1  18      250.45      253.75    112.45 o 
   9   1  18     1802.11     2184.60    262.45 o 
  11   1  18      766.09      956.75    222.08 o 
 -18   2  18      276.64      300.18     74.15 o 
 -16   2  18     1639.35     1775.66    287.97 o 
 -14   2  18      568.03      584.03     94.21 o 
 -12   2  18     2649.85     2512.69    146.27 o 
 -10   2  18     5736.08     5604.50    253.51 o 
  -8   2  18       91.67      105.78     35.44 o 
  -6   2  18      223.88      166.54     47.72 o 
  -4   2  18        6.25        9.43     23.33 o 
  -2   2  18       88.87      108.77     30.59 o 
   0   2  18     3459.34     3829.80    324.39 o 
   2   2  18     1652.10     1762.16    186.66 o 
   4   2  18      598.29      547.41    126.04 o 
   6   2  18      666.17      798.03    141.53 o 
   8   2  18       51.22       95.88    130.50 o 
  10   2  18       22.41       26.46     78.67 o 
  12   2  18     1347.23     1424.87    263.28 o 
 -17   3  18      335.87      636.01    182.35 o 
 -15   3  18      119.81      110.43     64.45 o 
 -13   3  18      377.05      363.43     75.79 o 
 -11   3  18        0.29       16.88     19.65 o 
  -9   3  18     1413.46     1408.57    134.33 o 
  -7   3  18     1019.50     1052.16     81.19 o 
  -5   3  18      530.65      613.21     69.73 o 
  -3   3  18       30.15       43.23     31.95 o 
  -1   3  18        4.27       -8.15     18.15 o 
   1   3  18     3118.72     3557.12    285.51 o 
   3   3  18      183.46      219.80     18.87 o 
   5   3  18      163.56      187.45    122.40 o 
   7   3  18      582.46      618.63    177.05 o 
   9   3  18     3103.89     3430.53    361.95 o 
  11   3  18      196.63      231.31    138.79 o 
 -16   4  18       86.83       90.37     58.10 o 
 -14   4  18     1259.10     1333.37    151.70 o 
 -12   4  18      264.51      218.87    138.55 o 
 -10   4  18     1666.00     1663.03     90.58 o 
  -8   4  18      268.55      296.35     43.89 o 
  -6   4  18     1858.60     1833.06    136.67 o 
  -4   4  18      745.99      646.98    106.85 o 
  -2   4  18     1372.40     1191.54    191.67 o 
   0   4  18     1752.38     2106.35    209.21 o 
   2   4  18      260.56      281.56    127.36 o 
   4   4  18       39.69        4.51     77.25 o 
   6   4  18      500.12      495.07    159.07 o 
   8   4  18      126.17      156.46    113.24 o 
  10   4  18     1895.34     2412.92    317.68 o 
 -15   5  18      125.87      111.26     71.89 o 
 -13   5  18     4010.39     3445.54    560.81 o 
 -11   5  18      535.60      778.77    134.13 o 
  -9   5  18       41.00       37.10     19.40 o 
  -7   5  18     5624.96     5287.29    247.17 o 
  -5   5  18     1524.34     1992.55    149.99 o 
  -3   5  18     2954.31     3059.02    280.99 o 
  -1   5  18     4773.16     5222.74    445.68 o 
   1   5  18      148.07      140.62    142.93 o 
   3   5  18     5610.51     6851.22    716.58 o 
   5   5  18        9.59       -7.50     76.78 o 
   7   5  18       80.55       99.59    103.66 o 
   9   5  18      535.88      568.87    202.71 o 
 -14   6  18      186.11      124.11    135.22 o 
 -12   6  18      903.15      910.39    191.45 o 
 -10   6  18     7166.58     6367.20   1027.94 o 
  -8   6  18      305.74      331.99     52.12 o 
  -6   6  18     3990.93     4044.26    283.42 o 
  -4   6  18     3189.77     3624.75    220.32 o 
  -2   6  18       40.90      120.18     48.03 o 
   0   6  18     6003.50     5912.04    521.48 o 
   2   6  18      331.30      331.72    155.75 o 
   4   6  18      510.86      884.79    235.31 o 
   6   6  18     4585.86     5652.59    611.27 o 
   8   6  18       79.05       50.90     92.79 o 
 -13   7  18     1190.43     1055.63    273.27 o 
 -11   7  18      613.33      591.52    134.66 o 
  -9   7  18       23.85      140.08     85.81 o 
  -7   7  18     2556.67     2525.74    249.67 o 
  -5   7  18       11.93        9.42     24.96 o 
  -3   7  18     2049.98     1928.93    157.82 o 
  -1   7  18      771.28     1192.34    179.98 o 
   1   7  18      406.17      519.44    169.28 o 
   3   7  18     5643.60     6784.63    675.55 o 
   5   7  18       15.58       -2.39     98.84 o 
   7   7  18      239.94      163.04    166.54 o 
 -12   8  18       18.22       23.28     64.51 o 
 -10   8  18     1317.95     1354.67    220.11 o 
  -8   8  18      488.89      348.75    177.89 o 
  -6   8  18      520.03      540.06    125.95 o 
  -4   8  18     1144.31     1684.45    209.85 o 
  -2   8  18       87.21      129.23     99.31 o 
   0   8  18      135.89      191.60    204.07 o 
   2   8  18      180.73      125.53     51.19 o 
   4   8  18      517.77      359.65    114.32 o 
  -7   9  18        1.66       31.32     68.85 o 
  -5   9  18       93.84       47.18     55.30 o 
  -3   9  18        5.84       26.51     73.84 o 
  -1   9  18      338.05      282.26    111.17 o 
   1   9  18      273.52      310.18    122.11 o 
 -17   1  19       10.77       11.37     40.47 o 
 -15   1  19      374.68      401.30     71.80 o 
 -13   1  19       18.72       63.59     39.50 o 
 -11   1  19     1640.10     1517.76    147.95 o 
  -9   1  19      250.19      230.72     44.75 o 
  -7   1  19     1101.34     1043.24    134.93 o 
  -5   1  19     3064.29     2749.54    169.13 o 
  -3   1  19     6277.37     6132.06    281.66 o 
  -1   1  19     1374.05     1786.95    146.37 o 
   1   1  19     5731.68     5061.00    307.12 o 
   3   1  19      103.48      113.76     77.67 o 
   5   1  19        8.05       12.49     56.62 o 
   7   1  19     2917.11     3080.52    306.91 o 
   9   1  19       12.54       -0.67     57.13 o 
  11   1  19       60.62       78.26     94.78 o 
 -18   2  19       22.08       15.27     58.31 o 
 -16   2  19      156.14      164.81     58.12 o 
 -14   2  19       87.79       71.35     42.64 o 
 -12   2  19     5470.08     5134.41    247.67 o 
 -10   2  19      308.30      408.39     59.71 o 
  -8   2  19     2143.59     2125.94    121.43 o 
  -6   2  19     4712.30     4522.31    223.10 o 
  -4   2  19       75.62       62.30     40.82 o 
  -2   2  19    21537.56    20387.92   1139.75 o 
   0   2  19     3411.28     3343.88    174.61 o 
   2   2  19       88.69      127.11     72.32 o 
   4   2  19     9021.98     9611.70    625.11 o 
   6   2  19     1012.01      914.01    170.70 o 
   8   2  19      115.41      149.69    118.53 o 
  10   2  19     1596.24     1882.84    263.45 o 
 -17   3  19      245.88      242.78    215.84 o 
 -15   3  19     1833.50     1874.98    163.52 o 
 -13   3  19     1298.15     1187.21    164.31 o 
 -11   3  19     2135.76     2022.61    114.58 o 
  -9   3  19     2022.32     2081.90    113.75 o 
  -7   3  19      553.64      569.03     58.48 o 
  -5   3  19     3547.94     3564.67    215.74 o 
  -3   3  19     5601.56     5674.78    572.56 o 
  -1   3  19     2040.02     2309.72    174.49 o 
   1   3  19     5386.80     5550.19    473.09 o 
   3   3  19      395.07      353.26    103.40 o 
   5   3  19     3192.41     3094.24    343.65 o 
   7   3  19     1741.71     1713.05    248.12 o 
   9   3  19       28.81       12.88     73.95 o 
 -16   4  19     1904.94     2285.90    300.17 o 
 -14   4  19        4.63       -0.46     30.09 o 
 -12   4  19     5906.49     5811.40    474.06 o 
 -10   4  19     1593.19     1758.05     94.97 o 
  -8   4  19       59.55       82.39     37.67 o 
  -6   4  19     3290.90     3097.24    260.49 o 
  -4   4  19      357.84      260.44     85.67 o 
  -2   4  19        5.88       -0.86     15.65 o 
   0   4  19      386.90      523.88    115.09 o 
   2   4  19     2020.20     1883.99    273.52 o 
   4   4  19     1302.66     1267.40    311.88 o 
   6   4  19      145.26      152.46    109.92 o 
   8   4  19     2120.49     2563.45    311.62 o 
 -15   5  19        4.50       18.54     76.01 o 
 -13   5  19       26.55       21.58    107.28 o 
 -11   5  19       11.85       53.71     59.92 o 
  -9   5  19      445.54      397.00     91.28 o 
  -7   5  19        3.40        2.42     16.40 o 
  -5   5  19      450.42      456.76     62.00 o 
  -3   5  19     4288.43     3990.16    446.88 o 
  -1   5  19     6019.46     5257.23    441.12 o 
   1   5  19     1449.61     1597.64    239.94 o 
   3   5  19       53.56       92.08    148.77 o 
   5   5  19      419.71      414.70    183.30 o 
   7   5  19       47.63       48.39     91.60 o 
 -14   6  19      145.75      102.15    124.40 o 
 -12   6  19      127.54       60.47     85.39 o 
 -10   6  19        5.12       -5.90     36.45 o 
  -8   6  19      103.02      100.30     63.61 o 
  -6   6  19       37.87       32.04     31.17 o 
  -4   6  19      109.36       80.87     44.04 o 
  -2   6  19       86.02       66.16     36.48 o 
   0   6  19       99.47      109.39     97.75 o 
   2   6  19       85.61       53.70     26.77 o 
   4   6  19      652.69     1148.79    264.58 o 
   6   6  19      230.58      214.35    183.48 o 
 -11   7  19        5.18        9.33     54.20 o 
  -9   7  19     1131.28     1047.00    249.87 o 
  -7   7  19     1032.76      880.20    154.69 o 
  -5   7  19     1675.86     2339.35    214.24 o 
  -3   7  19       47.26       24.17     30.55 o 
  -1   7  19       87.43       95.82     96.95 o 
   1   7  19       27.25       60.10    101.27 o 
   3   7  19      216.78      392.89    188.89 o 
   5   7  19      187.62      289.46    208.56 o 
 -10   8  19        4.98      132.18    118.79 o 
  -8   8  19      240.33      193.63    126.37 o 
  -6   8  19      890.98      583.55    172.14 o 
  -4   8  19       77.22       79.99     40.11 o 
  -2   8  19      702.19      888.37    186.61 o 
   0   8  19     1039.00     1316.99    361.56 o 
   2   8  19      114.41      238.31    161.01 o 
 -14   0  20     1468.08     1666.24    308.24 o 
 -12   0  20       96.50      109.17     59.11 o 
 -10   0  20      274.30      400.07     67.56 o 
  -8   0  20     3458.89     3364.67    866.04 o 
  -6   0  20     1325.91     1126.66    122.33 o 
  -4   0  20      435.80      367.79     66.02 o 
  -2   0  20      275.77      278.22     52.10 o 
   0   0  20      904.01     1478.76    228.68 o 
   2   0  20      100.82      127.41    105.64 o 
   4   0  20     1331.95     1904.57    347.79 o 
   6   0  20     1400.33     1854.78    308.06 o 
   8   0  20      627.50      641.95    265.00 o 
  10   0  20      610.33      570.57    232.97 o 
 -15   1  20     1014.40     1203.28    269.79 o 
 -13   1  20      127.55      145.05     44.11 o 
 -11   1  20     2582.64     2544.08    147.69 o 
  -9   1  20       40.59       55.34     29.54 o 
  -7   1  20     2297.17     2502.19    163.01 o 
  -5   1  20      904.81      941.14     66.97 o 
  -3   1  20      700.03      602.21     39.54 o 
  -1   1  20      860.01      674.87     98.36 o 
   1   1  20     5080.12     5368.94    374.24 o 
   3   1  20      850.01      896.40    142.40 o 
   5   1  20     1593.01     1451.66    193.00 o 
   7   1  20       55.93       32.76     90.63 o 
   9   1  20      156.70      193.05    125.16 o 
 -16   2  20      140.26      109.87     96.79 o 
 -14   2  20      271.41      274.27    101.67 o 
 -12   2  20       60.63       34.46     25.57 o 
 -10   2  20     3686.33     3952.83    300.24 o 
  -8   2  20      951.06     1010.13     91.30 o 
  -6   2  20      271.82      255.67     43.54 o 
  -4   2  20      512.57      476.36     89.51 o 
  -2   2  20     3086.62     3244.62    277.07 o 
   0   2  20     1377.85     1204.39    178.62 o 
   2   2  20     1010.02     1090.44    174.33 o 
   4   2  20     2739.31     2736.39    282.28 o 
   6   2  20      686.68      668.56    164.23 o 
   8   2  20      576.94      680.64    201.77 o 
 -15   3  20        1.17      -13.15     58.99 o 
 -13   3  20     1405.35     1934.89    260.71 o 
 -11   3  20        2.51       24.86     39.92 o 
  -9   3  20      584.10      543.94    111.09 o 
  -7   3  20       70.65       71.70     30.86 o 
  -5   3  20      553.98      470.90     74.15 o 
  -3   3  20     1653.47     1465.83    143.06 o 
  -1   3  20      117.89      100.95     89.10 o 
   1   3  20      151.19       92.98     45.95 o 
   3   3  20      105.73      128.99     89.08 o 
   5   3  20      325.46      363.52    118.85 o 
   7   3  20       31.89      129.33    107.98 o 
   9   3  20       27.23       -5.58     66.09 o 
 -14   4  20     2147.37     2610.61    408.20 o 
 -12   4  20        0.99       29.02     77.92 o 
 -10   4  20     1977.53     1671.01    448.40 o 
  -8   4  20      662.19      680.30     64.01 o 
  -6   4  20        6.70       23.83     34.74 o 
  -4   4  20        4.85        8.94     21.18 o 
  -2   4  20        3.66       38.80     31.41 o 
   0   4  20      144.30      236.54     93.26 o 
   2   4  20      601.71      547.66    136.26 o 
   4   4  20       48.16       31.98     96.20 o 
   6   4  20      179.48      134.41    136.82 o 
   8   4  20      771.44      785.52    232.16 o 
 -13   5  20       77.70       46.77     96.49 o 
 -11   5  20      502.00      501.64    244.10 o 
  -9   5  20      210.08      229.45    145.07 o 
  -7   5  20     5352.58     6435.63    344.82 o 
  -5   5  20     1002.72     1031.79     96.21 o 
  -3   5  20      374.59      358.01    122.51 o 
  -1   5  20     3400.83     3445.63    302.30 o 
   1   5  20      155.01      286.32    102.28 o 
   3   5  20      210.05      228.85    233.24 o 
   5   5  20     5061.00     5800.39    631.39 o 
   7   5  20       51.32       64.58    136.51 o 
 -12   6  20       36.65       10.12     35.72 o 
 -10   6  20      548.83      602.35    118.97 o 
  -8   6  20      326.62      425.56    118.11 o 
  -6   6  20      743.27     1159.27    122.10 o 
  -4   6  20     5881.23     7038.41    450.96 o 
  -2   6  20     1170.35      993.99    101.70 o 
   0   6  20      232.24      207.62    118.89 o 
   2   6  20     2845.57     3739.02    479.34 o 
   4   6  20      114.94      201.54    160.70 o 
  -9   7  20      356.51      323.42    147.59 o 
  -7   7  20     1102.13     1090.97    201.67 o 
  -5   7  20        4.89       29.49     29.82 o 
  -3   7  20       54.93       53.82     36.92 o 
  -1   7  20     1999.06     2348.17    304.37 o 
   1   7  20      149.54       41.83     58.50 o 
   3   7  20      321.86      196.22    155.65 o 
  -6   8  20       11.17        7.30     61.09 o 
  -4   8  20       34.41       17.48     30.92 o 
  -2   8  20       72.77      336.78    161.64 o 
 -15   1  21      447.38      721.70    225.28 o 
 -13   1  21       87.51       41.46     38.67 o 
 -11   1  21       62.92       52.41     30.96 o 
  -9   1  21     1082.84     1095.89     85.61 o 
  -7   1  21        0.85       13.46     19.33 o 
  -5   1  21      534.22      569.00     46.01 o 
  -3   1  21      567.72      458.06     56.38 o 
  -1   1  21      550.19      662.45    115.01 o 
   1   1  21       72.93      125.91     75.58 o 
   3   1  21      408.91      581.07    156.68 o 
   5   1  21      241.14      298.47    117.21 o 
   7   1  21      109.48      263.73    196.46 o 
 -14   2  21       13.25      -20.23    107.92 o 
 -12   2  21     2499.25     2880.06    511.26 o 
 -10   2  21      842.24      881.19     78.42 o 
  -8   2  21      556.15      650.75     67.11 o 
  -6   2  21     4512.27     4389.32    316.27 o 
  -4   2  21        5.05       28.74     30.47 o 
  -2   2  21       49.43       16.25     12.44 o 
   0   2  21     3348.06     2904.03    206.08 o 
   2   2  21      105.35      248.11    110.86 o 
   4   2  21     1433.69     1733.27    230.96 o 
   6   2  21      209.91      159.47    115.59 o 
   8   2  21      487.04      435.52    159.54 o 
 -15   3  21      897.13     1009.03    238.19 o 
 -13   3  21     1100.07     1206.47    209.58 o 
 -11   3  21      548.79      184.81    349.38 o 
  -9   3  21     4514.52     4540.17    257.51 o 
  -7   3  21     1560.34     1385.21    100.54 o 
  -5   3  21     1776.40     1976.38    127.60 o 
  -3   3  21      278.93      236.02     59.48 o 
  -1   3  21      606.55      607.90     89.71 o 
   1   3  21     3273.47     3080.47    327.22 o 
   3   3  21     1543.29     1793.78    229.65 o 
   5   3  21      466.01      594.29    179.21 o 
   7   3  21      473.03      518.83    150.26 o 
 -14   4  21      198.02      133.83    112.98 o 
 -12   4  21       12.06       -3.56     76.88 o 
 -10   4  21     1881.53     1862.50    293.84 o 
  -8   4  21     2026.24     2022.02    157.92 o 
  -6   4  21      252.39      290.00     50.10 o 
  -4   4  21      151.09      144.90     61.37 o 
  -2   4  21     1022.43     1068.20    108.48 o 
   0   4  21     3892.80     3828.89    330.44 o 
   2   4  21      840.54      779.71    183.02 o 
   4   4  21      703.06      890.07    173.35 o 
   6   4  21      549.54      737.71    161.83 o 
 -11   5  21      358.55      447.86    179.78 o 
  -9   5  21     1187.53     1168.01    134.02 o 
  -7   5  21      635.84      660.04     81.04 o 
  -5   5  21     3776.76     3599.86    248.05 o 
  -3   5  21     4608.98     4026.14    495.49 o 
  -1   5  21     2081.91     2283.25    223.02 o 
   1   5  21     1467.91     1680.21    250.01 o 
   3   5  21      449.70      644.84    200.22 o 
   5   5  21      258.53      296.36    146.21 o 
 -10   6  21        3.38       -4.09     50.36 o 
  -8   6  21      134.67      101.70     61.63 o 
  -6   6  21        1.67       12.42     27.83 o 
  -4   6  21      179.59      113.36     45.35 o 
  -2   6  21      258.35      234.17     53.51 o 
   0   6  21      504.47      603.99    155.19 o 
   2   6  21        0.11       21.15     89.86 o 
  -7   7  21     1052.65      898.78    208.53 o 
  -5   7  21      315.82      398.04    129.66 o 
  -3   7  21      146.42       59.04     37.86 o 
  -1   7  21     2083.42     2763.98    259.38 o 
 -12   0  22      122.46      192.90    229.33 o 
 -10   0  22        5.54       13.35     44.41 o 
  -8   0  22      989.01     1149.88     90.39 o 
  -6   0  22      952.18      855.27    142.12 o 
  -4   0  22     4828.17     4590.92    247.73 o 
  -2   0  22      967.90     1109.54    216.51 o 
   0   0  22     2053.03     2122.72    290.97 o 
   2   0  22       35.72       28.07    134.63 o 
   4   0  22      126.61      134.72    133.81 o 
   6   0  22     8397.05     8466.35    964.03 o 
 -13   1  22      294.69      263.05    292.73 o 
 -11   1  22     5449.13     5762.28    394.15 o 
  -9   1  22     2820.78     3169.71    242.59 o 
  -7   1  22      163.20      188.84     31.02 o 
  -5   1  22      885.82      859.21     61.96 o 
  -3   1  22      425.67      465.81     58.23 o 
  -1   1  22     2282.75     2426.96    256.39 o 
   1   1  22      801.40      835.47    150.81 o 
   3   1  22     3869.68     4056.63    382.86 o 
   5   1  22     1325.41     1474.48    233.28 o 
 -14   2  22     1259.47     1475.78    567.92 o 
 -12   2  22      295.64        6.74    103.87 o 
 -10   2  22      168.76      162.18     77.52 o 
  -8   2  22     2305.67     2578.70    236.57 o 
  -6   2  22       29.60       17.12     21.74 o 
  -4   2  22     1196.99     1345.66    160.26 o 
  -2   2  22        5.87       38.18     22.42 o 
   0   2  22        1.20        6.61     41.78 o 
   2   2  22     1284.41     1445.41    186.38 o 
   4   2  22       23.89        9.31     71.27 o 
   6   2  22      142.77      138.48    104.79 o 
 -13   3  22       11.33        9.44    116.01 o 
 -11   3  22      588.29      938.88    582.76 o 
  -9   3  22        5.41       12.54     49.18 o 
  -7   3  22        0.48      -10.97     37.00 o 
  -5   3  22      720.98      705.62     94.78 o 
  -3   3  22     1625.98     1947.24    244.94 o 
  -1   3  22       43.52        9.21     16.30 o 
   1   3  22       50.36       50.21     65.36 o 
   3   3  22       36.06       53.06     98.15 o 
   5   3  22      674.75      859.87    172.28 o 
 -12   4  22      798.08      905.21    234.58 o 
 -10   4  22     1272.79     1520.29    481.58 o 
  -8   4  22      266.46      261.75     63.95 o 
  -6   4  22      266.84      332.41     79.36 o 
  -4   4  22     2793.48     3246.45    258.83 o 
  -2   4  22       93.10       39.70     27.84 o 
   0   4  22     2829.80     2917.57    285.85 o 
   2   4  22      807.65      789.95    201.93 o 
   4   4  22      473.31      532.87    153.75 o 
  -9   5  22      224.30      274.77    103.24 o 
  -7   5  22     1082.81      675.40    334.55 o 
  -5   5  22     1920.91     2351.68    230.46 o 
  -3   5  22      694.89      971.35    190.21 o 
  -1   5  22     4465.70     5276.47    432.85 o 
   1   5  22     3844.84     4120.24    418.22 o 
  -6   6  22       53.07      286.16    198.30 o 
  -4   6  22     1048.66      904.47     91.14 o 
  -2   6  22      423.99      409.10    120.55 o 
 -11   1  23     1252.00     1438.23    149.54 o 
  -9   1  23      476.65      533.25    108.92 o 
  -7   1  23      859.65      920.71    158.54 o 
  -5   1  23       96.53       87.27     61.88 o 
  -3   1  23     1839.13     1737.61    160.22 o 
  -1   1  23       27.25       44.20     62.98 o 
   1   1  23       64.62       56.67     83.29 o 
   3   1  23      750.86      878.98    167.74 o 
 -12   2  23     1069.48     1019.82    348.03 o 
 -10   2  23      285.73      219.10     71.26 o 
  -8   2  23      472.32      440.03     93.90 o 
  -6   2  23     6019.23     6515.77    498.10 o 
  -4   2  23      582.45      527.12    126.43 o 
  -2   2  23      119.19      119.15     73.70 o 
   0   2  23     3098.25     3488.30    305.77 o 
   2   2  23      489.52      446.04    159.90 o 
 -11   3  23      262.98      221.23    393.90 o 
  -9   3  23     2103.10     2252.38    212.57 o 
  -7   3  23     1381.53     1463.05    187.50 o 
  -5   3  23      565.25      524.60     64.65 o 
  -3   3  23      574.64      565.25     77.68 o 
  -1   3  23      247.72      181.14     88.19 o 
   1   3  23      642.54      705.56    140.35 o 
  -8   4  23       12.62       11.10     56.18 o 
  -6   4  23      138.58      158.84     58.96 o 
  -4   4  23      137.41      142.40     43.30 o 
  -2   4  23       43.21       54.41     64.58 o 
   0   4  23      137.64       73.13     81.52 o 
  -5   5  23     2223.34     2023.61    187.46 o 
  -3   5  23       85.42       92.71     53.41 o 
  -8   0  24     2187.75     2125.07    296.54 o 
  -6   0  24     1597.21     1760.75    236.82 o 
  -4   0  24      514.64      634.02    321.06 o 
  -2   0  24       82.60       74.28    108.41 o 
   0   0  24       55.80       30.82     89.13 o 
  -9   1  24      786.90     1002.86    150.10 o 
  -7   1  24     1489.27     1593.70    153.55 o 
  -5   1  24     3290.34     3256.50    272.41 o 
  -3   1  24     1039.47     1210.71    204.43 o 
  -1   1  24     1624.64     1688.62    210.87 o 
  -8   2  24     1036.56     1012.77    138.58 o 
  -6   2  24        5.03       19.77     59.24 o 
  -4   2  24      183.01      176.52     97.66 o 
  -2   2  24     3860.57     4118.87    333.44 o 
   0   2  24      711.43      761.03    159.08 o 
  -5   3  24       37.65       30.54     33.44 o 
  -3   3  24      509.07      493.44    119.04 o 
                                                 
